# Supplementary material for: Asialoglycoprotein receptor subunit Asgr1a loss results in attenuated cholesterol absorption in zebrafish fed a western diet
Source: J Biol Chem. 2026 Jun 9;302(8):113239. doi: 10.1016/j.jbc.2026.113239 (PMC13355650; doi:10.1016/j.jbc.2026.113239)
Supplement: Supplementary Table S1 [file mmc1.xlsx]

## Sheet: Sheet1
Primer #	Purpose	Sequence 5’-3’
1	Genotype asgr exon 2 mutation, forward primer	AACGCAGGCTCATGCTGTG
2	Genotype asgr exon 2 mutation, reverse primer	AGACGGAGAGTGCAGAGACC
3	Genotype asgr exon 9 mutation, forward primer	TTCAGTGAATGGAGGCCTGGT
4	Genotype asgr exon 9 mutation, reverse primer	ACTGCTCTCGACACTACAGATAC
5	Single guide CRISPR 1; mutation 1	taatacgactcactataAGGGTGGTGTCATCAGACAGgttttagagctagaa
6	Single guide CRISPR 1; mutation 2	taatacgactcactataGGGAAGGCTCATGGTTTGGGgttttagagctagaa
7	Single guide CRISPR 2; mutation 2	taatacgactcactataGGTCATTATAGCGTCCGTCAgttttagagctagaa
8	Single guide CRISPR 3; mutation 2	taatacgactcactataGGCGCTCACTTTCACCATGAgttttagagctagaa
9	Generate in situ probe zhl, forward primer	AGAAGAGGGACAATGGTCCTGG
10	Generate in situ probe zhl, reverse primer	TGTAGCTGAATTTTATGTTTACACAACATC
11	CRISPR tail primer	AAAAGCACCGACTCGGTGCCACTTTTTCAAGTTGATAACGGACTAGCCTTATTTTAACTTGCTATTTCTAGCTCTAAAAC
12	asgr1a WISH probe	AGCTTGAGCTCTGCAGTATCAGCGCTGACGTCCAAACTCAGTGAAACAGATTCTCTATCGAGCTCACTGAATGAACTGAAGAGTTCAGTGTCAGACCTCTCTTCATCCATCGCAGCTCTTTCCTCAAAACAACAGAGCTCTGAAGAGAGAATCCTGAATGCTCTGAAGGGGCTGATGTCCAATACGAGTGCCAAAACAGCTGATGTTCCTGTGAAAAGCTGTAAATCTGGCTGGATTGTGTATAAAAGCAGCTGTTTCTTTTTTTCTGAAACTCAAGTCAGCTGGTCTGAAGCCCGAGATTACTGCAAACAACAGGAAGCGTCACTCCTGAAAATACAAGATGACAATGAGGAGTGGTCATTTCTGAAAAATCACACCATCCCCAAACAC
13	asgr1b WISH probe	ATGAGTTGGATTGGCAAAATCAGTTACAAATTGCCACTCATCCTCAGAGTCATCTTCAATTTTTAAGAGCCATGCGCCTTTCTCTTCGCAGTAATCTTTTGCTTCTGTCCAGTTCATTTTATCACGAGAGAAGAGGTAACAGCTGTTGCCGAAAGGAACCCAAGCAGAATCACTGCAGCCTGATTCAAGTTCTTCCGAGCTATGTTCAATCAAAAATCGTTCCAAAGGGTGTCGAAACATAAAAGATGTCCTCACACTATCTGCTTTCAGTTTAGACATAATTGATGATACTGAAGCTCTTACAGTGTCCATCTGTTTCTTCACTTGAATGTACGACACATTCTGTTGACGCTCCAGCTTTTGTTGGTTTTCCTCATGTTTGGATGTGAGTGAATCTAG…
14	asgr1c1 WISH probe	AGATTCAGATGTAAGAATAGCGTATTGCATAAAATAGTCCCACTCCCTGCTGTCATTCCCCAGGATGAGCAGCAAGCTGTCTATCCCATTACAGTATAAGCGTGCCTTTGGCCAGGTCAGTTTAGTGCTGGGCATCAGGTAGCAGTTGGATAGGAAATGTTGCCACCCTGCTTTACATCTCAGAACAGGTTTATACTGAGTCAGATTTGCTATCCTGGTCTCCAGATCAGCTTTAAGTTCATTGACCATCTCCATAAGTCTGTCATTTCTTTCTTGTTGGTCTGAAGAAAGCAAAGCAAAACCTGACGTCAGATTGGCCACCTCATTCCCTACTTCAGTGAGTTTTCCATACAGCTGTTTCATTTCTTGTTGGTTTGAAGAAAGCAAAGCAAAAGATGA…
15	asgr1c2 WISH probe	AGGCTTGGTCTTGCTGACCACGAAACTCTTCTCCAGTTTGCTGGTTAGGATCAGTAACTTTGCTCTCTTCCTCTCACACTCGTCTCTGGCTGAGTCCCAGGACATCCCATCAGTAGAGAAGAAATAACAGTTGGAGGAGAACAGGGACCATTGGTCAGGACAGCACAGCTCCTGTGTGTTGTTGTTTCTCATCTTGTCGATGTGGCATTTGAGCTCTGAAACTTTGTCATGGAGAGCCTGTGCCGACTCAAGCAGATTATTCATGGAGGTCTCCGTCATCCTCTGGTCAAACTCCAGACTGCTCACATCCGCATTTATTTTATGTCCGAATTGCTCCAGCTCCTGAGTTCTGCTAATGACGTTCAGGATTATTTGCGTCAGATTCTGTATTCTCACCTC…
16	asgrl1 WISH probe	GATGTTGTGTAAACATAAAATTCAGCTACAAATTCCAGATATGTCTTCTGATAAGTCTATGATCATCAGTTTACTGTCAAATAAATATATCTTGTTTTAAGGATGTTTACCTATTTCTACTGGAACAGAAGAGAGCAAATTAAAGTTTAAGTGAATTAGTGTTGGAGATTAGCTGTTGATTGTCAGTGGCTCTTGGGGTTGCCCTCACAGATGTAAGGGTAAGAAAGTGTGCAGTCTGCATCGTTCCACATCCTCCGTCTGTTCACTATCTCCCTAGAATGAAGCTGCCCACAATCCTCACCATTCACACGGACATCCCAGTCATCTGGCTGACCGACATCCCAGTGGTGTTCAGTAGCACTAAACTCTGTTCCATCCACCCAGGACCATTGTCCCTCT…
