# Supplementary material for: Asialoglycoprotein receptor subunit Asgr1a loss results in attenuated cholesterol absorption in zebrafish fed a western diet
Source: J Biol Chem. 2026 Jun 9;302(8):113239. doi: 10.1016/j.jbc.2026.113239 (PMC13355650; doi:10.1016/j.jbc.2026.113239)
Supplement: Supporting Data [file mmc4.xlsx]

## Sheet: Figure 4A
Raw data
experiment #	asgr1-5bpdel+/+	asgr1a c830/c830	asgr1a c865/c865
1	2807602	3256771	3231779
	3106398	2298181	3320500
	2774751	3150608
2	1779201	2333289	1422083
	1391765	1125966
	1904550	1406589	1806534
Normalization
average #1	2.89625e+06
average #2	1.69184e+06
experiment #	asgr1-5bpdel+/+	asgr1a c830/c830	asgr1a c865/c865
1	96.9392	112.448	111.585
	107.256	79.3502	114.648
	95.8049	108.782
2	105.164	137.914	84.0555
	82.2635	66.5528
	112.573	83.1397	106.779
average	100	98.0312	104.267
stdev	10.7605	26.3656	13.8581

## Sheet: Figure 4C
	WT	WT	WT	WT	WT	WT	c830	c830	c830	c830	c830	c830	c865	c865	c865	c865
ZM	0.0159	0.0446	0.0843	0.0284	0.069	0.1074	0.0218	0.0389	0.0444	0.074	0.0338	0.0234	0.0382	0.0635	0.0278	0.0379
VLDL	0.191	0.175	0.1599	0.2388	0.3772	0.4119	0.2104	0.1638	0.2596	0.3578	0.3525	0.1594	0.3501	0.3563	0.2297	0.309
IDL	0.4558	0.3499	0.385	0.4564	0.303	0.2707	0.3583	0.3441	0.3485	0.3464	0.3938	0.4284	0.3499	0.3188	0.398	0.3806
LDL	0.3373	0.4305	0.3708	0.2763	0.2508	0.2099	0.4094	0.4532	0.3475	0.2219	0.2198	0.3887	0.2618	0.2614	0.3445	0.2725

## Sheet: Figure 4E
experiment	genotype	slice		Area	Area%		average	stdev				overall average	stdev over all not propagated
1	AB1	1		7560082	26.542		27.4224	3.553			AB	24.76	7.86878
				2250858	23.462						c830	13.1616	5.40055
				2532406	28.545						c865	15.6799	5.2376
				9268608	25.356
				1664200	26.546
				2215414	32.958
				12622712	32.93
				11200970	23.275
				3615560	27.188
	AB2	1		7266214	15.976		24.9291	10.6706
				2830750	37.153
				7851240	35.586
				10513196	26.266
				413016	21.956
				8864034	35.667
				3191604	7.812
				3981142	19.017
	AB3	1		11261394	16.816		16.322	0.628926
				5923360	15.614
				3501538	16.536
	c830 -1	1		16273412	17.205		13.1396	6.29726
				12807700	19.193
				6147876	6.191
				11430636	10.942
				4571522	8.609
				13092386	23.831
				9422964	15.315
				332102	4.739
				8078378	12.231
	c830 -2	1		9125858	15.796		13.3693	2.44485
				17915904	14.248
				1730970	10.77
				8065252	15.269
				15981154	14.242
				9617110	9.891
	c830-3	1		11156086	22.238		13.0917	5.96625
				14488258	21.067
				9689924	3.864
				14324168	11.739
				8047356	13.514
				13275656	11.311
				16491552	8.297
				7798004	10.095
				5358356	10.244
				8516796	7.458
				9267126	24.854
				15896068	17.444
				15887954	13.765
				17173654	12.978
				13732860	7.508
	c865 -1	1		2948944	13.736		14.1092	3.81787
				2086146	12.706
				661496	9.674
				9402354	12.31
				12745800	16.007
				7592092	10.787
				13479772	19.784
				7952546	11.649
				12158748	20.33
	c865-2	1		4495124	11.512		14.788	6.11472
				261752	3.072
				375406	6.84
				7316482	11.436
				567666	9.687
				284380	11.122
				13545634	6.479
				7786976	19.127
				2404908	15.339
				4822736	17.586
				423516	7.461
				187838	21.376
				1528184	21.663
				693650	23.815
				17915904	18.404
				13484134	17.123
				5097536	19.844
				1045812	19.492
				7655634	19.594
	c865 -3	1		11411018	18.889		17.7519	4.31625
				7686154	12.444
				14811506	16.693
				12042336	11.884
				11609296	19.229
				2377928	18.516
				993090	25.259
				2772712	22.236
				13296554	18.533
				4753728	18.577
				2025676	23.123
				1537162	20.302
				1399044	15.224
				2550552	16.016
				205282	9.354
2	nluc -1	1		3566252	30.374		27.1576	2.68913
				4281950	29.959
				2289188	23.866
				2708699	27.041
				3275981	24.316
				3951443	29.31
				2598542	28.072
				4357745	24.323
	nluc -2	1		493197	12.881		18.912	6.31549
				1641137	13.831
				662124	12.974
				1720544	21.211
				2320672	20.973
				4777320	31.629
				1918242	16.608
				1787525	21.189
	nluc -3	1		2121599	19.701		17.4682	5.0231
				964834	11.143
				3480029	19.999
				3589326	23.641
				3257871	23.029
				3161359	20.441
				326526	15.949
				1389081	12.819
				380913	10.492
	c830 -1	1		854252	9.341		9.63641	3.30171
				36737	8.247
				862492	14.059
				110714	8.975
				1217834	12.025
				2063736	15.256
				1484169	10.388
				355475	10.854
				272988	5.959
				80107	4.627
				93789	4.29
				919545	10.942
				94494	7.457
				966588	10.729
				1184167	12.251
				867546	13.148
				319574	5.271
	c830 -2	1		1557151	12.827		16.2369	4.31414
				1325038	10.993
				496810	14.082
				1478224	9.308
				2943121	20.169
				2405048	17.59
				1321201	18.089
				2537770	18.863
				1244273	15.986
				1048655	18.799
				1090782	20.304
				1986198	24.285
				1635607	19.147
				909994	17.835
				1637459	13.886
				329712	23.891
				779817	10.751
				124743	11.914
				202356	12.133
				1598292	13.886
	c830 -3	1		2157990	20.171		18.5944	4.44426
				147663	21.711
				229866	22.378
				900229	17.868
				3305204	19.563
				1837019	17.81
				213093	12.446
				1614655	18.764
				2211270	17.853
				3425197	24.685
				2225193	21.519
				80379	8.365
	c865 -1	1		1194514	10.077		10.706	2.69026
				780717	9.521
				98754	10.225
				133782	10.997
				802676	14.692
				506941	5.915
				448884	12.893
				704538	7.481
				504783	10.835
				452901	14.427
				749629	9.374
				80135	8.707
				2123576	14.034
	c865 -2	1		46987	4.655		7.5511	3.69138
				43138	6.857
				34600	4.641
				247986	5.156
				1517930	16.2
				360842	6.572
				172129	9.675
				138445	4.965
				1160405	10.759
				619171	6.031
	c865 -3	1		326152	4.021		8.25069	2.29032
				1207887	9.262
				557261	11.929
				68259	5.932
				629873	9.113
				118691	6.221
				867782	9.163
				360184	9.544
				724590	9.004
				59702	4.87
				920317	9.819
				1082975	8.314
				737686	10.067
3	nluc -1	1		1573028	11.461		13.4157	5.92688
				1181807	8.713
				1403622	20.073
	nluc -2	1		174322	4.296		13.5552	6.406
				981631	7.757
				1140806	12.883
				189045	9.711
				1725928	11.914
				468355	13.933
				2150383	27.753
				2833762	19.854
				79398	8.795
				135462	8.36
				1027547	19.141
				1997391	19.214
				928275	12.607
	nluc -3	1		539688	18.879		18.3065	6.2577
				1208305	25.853
				48990	11.15
				585672	14.367
				348502	16.077
				2115230	28.821
				3377624	18.853
				984970	12.452
	c830 -1	1		1676099	19.352		13.0828	3.4638
				723192	8.647
				1184622	11.276
				860928	14.323
				2435673	16.465
				983126	12.508
				885758	10.788
				879773	11.303
	c830 -2	1		1394082	10.811		13.7256	4.23613
				2375817	15.198
				525907	8.976
				1447501	12.441
				2439506	17.442
				1482089	10.31
				1001392	17.288
				110609	6.943
				693265	21.094
				1578762	11.59
				1731254	18.063
				1538039	14.551
	c830 -3	1		1266865	20.038		12.7259	4.51863
				1289725	11.382
				237925	11.58
				174982	16.141
				228967	8.37
				2178296	14.51
				760244	7.06
	c865 -1	1		1352655	18.58		13.2224	3.92499
				1675547	13.366
				1249940	18.063
				214423	5.662
				355769	7.867
				1174382	10.839
				2030894	14.995
				1739513	15.779
				1962201	17.057
				1635214	12.399
				1604808	15.067
				1452304	12.485
				843585	9.732
	c865 -2	1		525240	14.656		15.4259	3.61899
				120779	9.919
				1901730	21.444
				2740181	15.295
				1815257	13.833
				1030614	15.695
				918775	16.293
				1255507	10.145
				1873351	19.081
				2120883	17.898
	c865 -3	1		1050139	8.176		12.206	2.98832
				1386942	16.574
				1221112	15.828
				1635824	11.249
				1858956	13.967
				256952	7.628
				811355	13.116
				1072327	13.57
				1498285	10.188
				1258507	11.764

## Sheet: Figure 4G
Sample date	Filename	TimeRange	Fraction of Total Lipid Content	Genotype	Replicate
3_16	nluc 1_05_CAD_1.txt	50-80	0.771763	WT	1
3_16	nluc 2_02_CAD_1.txt	50-80	0.618338	WT	2
3_16	nluc 3 liver_02_CAD_1.txt	50-80	0.905	WT	3
5_3	5.3.23 Nluc Liver 2_01_CAD_1.txt	50-80	0.475458	WT	4
5_3	5.3.23 Nluc Liver 2_04_CAD_1.txt	50-80	0.500624	WT	5
5_3	5.3.23 Nluc Liver 3_07_CAD_1.txt	50-80	0.589424	WT	6
7_12	Nluc 4 liver 7.12.23_02_CAD_1	50-80	0.549	WT	7
7_12	Nluc 5 liver 7.12.23_03_CAD_1.txt	50-80	0.62446	WT	8
7_12	Nluc 6 liver 7.12.23_04_CAD_1.txt	50-80	0.652368	WT	9
3_13	c830 Liver 1_02_CAD_1.txt	50-80	0.306	asgr1a$^{c830/c830}$	1
3_13	c830 Liver 2_04_CAD_1.txt	50-80	0.469633	asgr1a$^{c830/c830}$	2
3_16	c830 2_03_CAD_1.txt	50-80	0.677	asgr1a$^{c830/c830}$	3
3_16	c830 liver 1_04_CAD_1.txt	50-80	0.291751	asgr1a$^{c830/c830}$	4
3_16	c830 3 liver_01_CAD_1.txt	50-80	0.428855	asgr1a$^{c830/c830}$	5
5_3	5.3.23 c830 Liver 1_01_CAD_1.txt	50-80	0.262167	asgr1a$^{c830/c830}$	6
5_3	5.3.23 c830 Liver 2_02_CAD_1.txt	50-80	0.502873	asgr1a$^{c830/c830}$	7
5_3	5.3.23 c830 Liver 3_08_CAD_1.txt	50-80	0.348	asgr1a$^{c830/c830}$	8
3_13	c865 Liver_1_03_CAD_1.txt	50-80	0.4972	asgr1a$^{c865/c865}$	1
3_13	c865 Liver_2_06_CAD_1.txt	50-80	0.461721	asgr1a$^{c865/c865}$	2
3_16	c865 liver 1_03_CAD_1.txt	50-80	0.332	asgr1a$^{c865/c865}$	3
3_16	c865 2_04_CAD_1.txt	50-80	0.509	asgr1a$^{c865/c865}$	4
3_16	c865 3_01_CAD_1.txt	50-80	0.504902	asgr1a$^{c865/c865}$	5
5_3	5.3.23 c865 Liver 1_03_CAD_1.txt	50-80	0.3453	asgr1a$^{c865/c865}$	6
5_3	5.3.23 c865 Liver 2_01_CAD_1	50-80	0.5238	asgr1a$^{c865/c865}$	7
5_3	5.3.23 c865 Liver 3_09_CAD_1.txt	50-80	0.439	asgr1a$^{c865/c865}$	8

## Sheet: Figure 4I
Sample Date	Filename	TimeRange	Fraction of Total Lipid Content	Genotype	Replicate
3_16	nluc poop 1_06_CAD_1.txt	50-80	0.32	WT	1
3_16	nluc 2 poop_02_CAD_1.txt	50-80	0.53	WT	2
3_16	nluc 3 poop_09_CAD_1.txt	50-80	0.5997	WT	3
5_3	5.3 nluc poop 1_08_CAD_1.txt	50-80	0.5214	WT	4
7_12	Nluc poop 1 7.12.23_06_CAD_1.txt	50-80	0.646	WT	5
1_23	ASGR51_07_CAD_1.txt	50-80	0.856	asgr1a$^{c830/c830}$	1
1_23	ASGR52_01_CAD_1.txt	50-80	0.918	asgr1a$^{c830/c830}$	2
3_16	c8301 poop_05_CAD_1.txt	50-80	0.8819	asgr1a$^{c830/c830}$	3
3_16	c830 2 poop_03_CAD_1.txt	50-80	0.829	asgr1a$^{c830/c830}$	4
3_16	c830 3 poop_07_CAD_1.txt	50-80	0.8515	asgr1a$^{c830/c830}$	5
3_16	c830 extra poop_07_CAD_1.txt	50-80	0.843	asgr1a$^{c830/c830}$	6
5_3	5.3.23 c830 Poop1_10_CAD_1.txt	50-80	0.7066	asgr1a$^{c830/c830}$	7
7_12	c830 poop 1 7.12.23_05_CAD_1.txt	50-80	0.802	asgr1a$^{c830/c830}$	8
1_23	ASGR331_08_CAD_1.txt	50-80	0.8946	asgr1a$^{c865/c865}$	1
3_16	c865 poop 1_10_CAD_1.txt	50-80	0.918	asgr1a$^{c865/c865}$	2
3_16	c865 2 poop_04_CAD_1.txt	50-80	0.849	asgr1a$^{c865/c865}$	4
3_16	C865 poop sample 3_10_CAD_1.txt	50-80	0.86	asgr1a$^{c865/c865}$	5
3_16	c865 extra poop_08_CAD_1.txt	50-80	0.9011	asgr1a$^{c865/c865}$	6
5_3	5.3 c865 poop 1_09_CAD_1.txt	50-80	0.902	asgr1a$^{c865/c865}$	3

## Sheet: Figure 5C
gene_id	gene_name	asgr1a_c830_1	asgr1a_c830_2	asgr1a_c830_3	asgr1a_c830_4	asgr1a_c830_5_dif	asgr1a_c830_6_dif	asgr1a_c830_7_dif	asgr1a_c865_1	asgr1a_c865_2	asgr1a_c865_3	asgr1a_c865_5	asgr1a_c865_6	asgr1a_c865_7_dif	asgr1a_c865_8_dif	asgr1a_c865_9_dif	nluc_control_1	nluc_control_2	nluc_control_3	nluc_control_5	nluc_control_6	nluc_control_7_dif	nluc_control_8_dif	nluc_control_9_dif
ENSDARG00000000001	slc35a5	0.692389	0.292696	1.87174	2.61399	1.18403	1.05359	0.577812	1.51686	1.66971	1.81913	1.48048	0.403299	1.62548	1.49356	1.29259	0.695332	0.55654	0.529814	0.723093	1.08025	0.92944	0.673289	1.26757
ENSDARG00000000002	ccdc80	0.140002	0.295233	0.510075	0.276603	1.44693	0.649521	0.30705	2.66506	0.867325	0.354345	0.205646	0.108963	2.69944	0.862181	2.74522	1.13933	0.299434	0.401131	0.403517	0.278994	0.496513	0.697409	0.515875
ENSDARG00000000018	nrf1	3.13308	3.16391	1.89449	3.12032	2.8184	2.803	1.8102	3.58279	3.16762	3.23456	2.6868	2.5623	2.41103	2.15691	3.08756	3.47279	3.09516	3.20095	2.70807	1.91998	3.08957	3.15162	2.32773
ENSDARG00000000019	ube2h	7.72828	13.9694	12.5721	20.1892	25.1718	31.1587	11.1128	24.8302	20.2605	21.048	13.2589	10.0738	18.3135	12.6447	19.1851	13.8261	26.5076	10.5262	11.894	10.151	19.6692	19.7395	20.4859
ENSDARG00000000068	nherf1a	5.7965	15.6494	1.48154	2.92148	5.68542	7.51427	24.2116	11.186	11.4615	5.57509	5.44053	11.3648	6.8835	5.53625	12.5035	14.962	13.4232	16.7696	7.28837	7.95071	7.42923	11.1297	5.15285
ENSDARG00000000069	dap	84.4081	53.8804	38.9091	251.36	112.46	83.0313	52.4487	91.0993	65.057	131.965	63.3717	121.336	64.936	230.398	84.1387	63.669	57.2202	57.4365	70.0218	72.3507	143.172	132.201	150.916
ENSDARG00000000086	ITSN1	2.65907	5.21839	2.01078	2.41874	8.12908	4.3658	5.82644	6.29291	4.67211	3.79135	3.75143	3.76423	4.79702	4.36328	6.36969	5.53191	3.21406	8.34782	3.05329	1.76317	7.67142	7.1135	7.99312
ENSDARG00000000103	MYH10	16.2945	17.8948	14.6437	14.3287	32.2743	22.5146	15.184	4.16257	11.9724	9.13376	6.72374	7.96946	1.19565	2.92415	1.87274	23.6103	8.94172	15.8042	9.05854	8.13267	28.5687	21.2572	24.1555
ENSDARG00000000142	tmem267	0.918648	1.14686	0.972708	1.06763	3.14356	2.05422	1.58662	1.897	1.27998	0.622793	0.68118	0.893722	1.23729	1.01176	2.01041	1.82481	2.10247	2.52879	1.14431	1.39795	1.63221	2.33286	2.72231
ENSDARG00000000151	thraa	1.21116	3.03236	3.67052	3.45946	5.44506	5.21594	9.19884	3.93139	3.01708	2.54661	3.26839	2.1982	3.20122	3.64998	2.66239	3.86287	2.92399	1.10262	1.75005	1.57007	2.91542	3.16273	3.12242
ENSDARG00000000161	itsn2a	0.116263	0.199083	0.175062	0.470468	0.184303	0.163646	0.162631	0.396291	0.340535	0.174048	0.082657	0.154213	0.203777	0.135963	0.7183	0.198467	0.275155	0.161723	0.449395	0.148376	0.201385	0.115401	0.100724
ENSDARG00000000175	hoxb2a	0.05833	0.045768	0.030372	0.048421	0.089709	0.166215	0.018308	0.214709	0.168869	0	0.047077	0.081068	0.037811	0.086045	0.233674	0.047424	0.094513	0.076465	0.127751	0.076851	0.128998	0.094421	0.062875
ENSDARG00000000183	ptpn4b	0.100444	0.124009	0.14525	0.193907	0.177467	0.186704	0.128601	0.982694	0.258901	0.399973	0.141327	0.166033	0.378723	0.241096	0.39017	0.298679	0.280939	0.132124	0.403182	0.182851	0.044986	0.158906	0.076921
ENSDARG00000000189	sema6e	0.057091	0.101582	0.117226	0.042735	0.332075	0.124095	0.122773	0.281151	0.107908	0.116336	0.079888	0.017887	0.149508	0.29474	0.592015	0.091797	0.125093	0.0868	0.056374	0.027131	0.285315	0.094706	0.235472
ENSDARG00000000212	krt97	0.017279	1.6571	0.055589	0.366813	0.744304	0.275559	57.5844	0.064235	0	0	0.190529	0.800289	0.102821	7.22253	2.42218	0.065679	0	0.104499	0.047681	0.155249	0.216303	0.080943	0.26881
ENSDARG00000000229	usp49	0.967734	3.31888	0.425887	0.435328	1.21178	1.49297	1.08789	1.79709	1.27507	0.39697	0.42324	1.15608	1.73162	3.19368	1.31702	2.34022	3.37246	2.18043	0.728724	0.624215	0.701663	1.07761	1.50866
ENSDARG00000000241	slc40a1	9.04857	2.64143	21.3816	68.5302	66.8991	33.5828	127.036	8.98661	43.2542	81.7249	33.9518	22.3437	21.5084	7.11741	11.1305	3.51618	2.29934	3.74359	52.2717	46.944	5.11895	180.02	138.461
ENSDARG00000000324	DCAF8	2.01166	3.00531	4.70675	6.35112	6.63064	5.23176	6.47371	5.48193	4.49301	7.26776	5.06283	3.09623	5.5799	5.04988	6.4059	4.75274	2.53191	3.99786	5.81652	6.24116	7.02713	7.00688	6.57789
ENSDARG00000000349	cfap300	0.054194	0.044641	0.024681	0.078761	0	0	0	0.123203	0.078443	0	0	0	0.0461	0.012566	0.018976	0.014779	0.021956	0.01554	4.40346	0.049981	0	0.035218	0.036708
ENSDARG00000000369	prkag3b	0.024349	0.026738	0.033261	0.106098	0.056161	0	0.194808	0.288011	0.052856	0.220057	0.137536	0	0.082835	0.613172	0.493429	0.061603	0.019723	0.114453	0.097399	0.044905	0	0.099528	0.065957
ENSDARG00000000370	ENSDARG00000000370	0.012353	0.034341	0.022509	0.008848	0.018626	0.023444	0.019075	0.103395	0.085793	0.054736	0.012829	0	0.03956	0.086126	0.118739	0.038663	0.027731	0.192734	0.111428	0.005585	0.057523	0.031684	0.012305
ENSDARG00000000380	pde6a	0.052107	0.061265	0.049719	0.197757	0.056726	0.030859	0.025985	0.135694	0.084224	0.128452	0.077097	0.046083	0.199372	0.19215	0.2309	0.033182	0	0.032893	0.259259	0.116532	0.113327	0.144654	0.064018
ENSDARG00000000394	ENSDARG00000000394	5.23831	5.82191	3.14728	3.2664	9.69255	8.41891	6.5746	10.2938	6.54718	5.08413	2.68113	6.36526	11.8763	13.7672	13.7773	7.06279	6.79078	5.66295	4.31915	2.29895	16.1826	13.3052	9.2292
ENSDARG00000000423	si:ch73-314g15.3	4.65986	3.55634	2.15551	3.4261	2.7907	1.70582	2.08679	2.77143	2.67207	3.30799	2.97489	3.63939	2.87781	2.57333	3.71323	3.02754	2.30085	3.26467	2.81771	2.58009	3.75951	3.48801	2.611
ENSDARG00000000442	slc39a13	1.65545	2.14786	0.935457	1.41824	2.22373	0.98183	0.945569	2.43791	1.8124	3.35614	1.33433	1.26825	2.23398	1.93116	3.48122	2.58371	1.26896	2.21987	1.73271	1.58895	1.04147	1.99462	1.70773
ENSDARG00000000460	nitr2b	0.663432	0.493835	0.291206	0.428801	0.058596	1.39612	0.18801	1.27036	0.49633	0.172198	0	0	0.194458	0.614101	1.32302	0.563655	0.401265	0.174798	0.204438	0.590493	0.053619	0.224425	0.305439
ENSDARG00000000472	cntn2	0.069864	0.029235	0.004744	0	0.016021	0.010239	0.034269	0.0552	0.045645	0.047081	0.006481	0	0.035446	0.053148	0.257518	0.046702	0.031921	0.042913	0.039925	0	0.029046	0.03605	0.021168
ENSDARG00000000474	ENSDARG00000000474	0	0.048941	0	0	0.068494	0	0	0.101247	0	0	0	0	0.050512	0	0.062377	0.129952	0	0.102163	0	0	0.062677	0.056023	0.060332
ENSDARG00000000476	pms1	0.548081	0.318609	0.354075	0.557218	0.882323	0.676735	0.647779	0.443739	0.313389	0.347698	0.135436	0.23936	0.403876	0.693693	0.59271	0.408673	0.135541	0.253977	0.407372	0.1543	0.851785	0.810945	0.574313
ENSDARG00000000489	upf3b	9.26947	5.80657	5.4719	12.6133	7.11137	5.28891	5.09587	8.89209	7.47967	10.3416	6.93372	6.50312	7.80048	6.93289	12.36	5.6931	3.8123	5.2107	7.35046	5.59945	9.14816	9.15166	7.5491
ENSDARG00000000503	stx1b	0.032018	0.02273	0.005484	0.023326	0.009298	0.015782	0.013206	0.039447	0.012135	0.018143	0.00567	0	0.015935	0.026061	0.042167	0.104656	0.019512	0.039135	0.134649	0.003702	0.014123	0.034703	0.008159
ENSDARG00000000516	ankar	0.009692	0.035543	0.02646	0.103162	0.084393	0.060674	0.046015	0.027214	0.04205	0.058355	0.004559	0.125611	0.025627	0.038918	0.04521	0.045741	0.040023	0.070343	3.04341	0	0.009613	0.034515	0.034954
ENSDARG00000000529	ofd1	0.334061	0.216756	0.430256	0.453774	0.703968	0.671616	0.734325	0.62897	0.375817	0.661761	0.155838	0.284892	0.67291	0.539685	1.06146	0.444561	0.640717	0.186679	1.65133	0.306086	0.611311	0.694847	0.911564
ENSDARG00000000540	asnsd1	3.98693	7.39237	1.63444	4.33625	3.93081	3.1551	2.75766	4.67525	5.3911	4.00426	2.33596	3.18106	4.07464	7.61873	4.66645	6.17198	7.85596	4.18924	2.89613	2.38848	3.44455	4.36089	5.45831
ENSDARG00000000542	gtf2e1	2.83519	6.92538	2.36435	3.1785	2.5501	3.54785	1.7914	5.02098	4.68779	2.87768	2.57945	4.54748	4.16841	4.41751	5.10359	6.79375	7.19888	4.06704	4.20693	4.64681	2.44228	3.3026	2.18493
ENSDARG00000000551	slc1a4	0.135419	0.104586	0.036379	0.486319	0.163736	0.50061	0.061423	0.127854	0.70197	0	0.194649	0.245357	0.40659	0.223383	1.24978	0.051026	0.167904	0.472675	1.30527	0.249828	0.039414	0.110986	0.049322
ENSDARG00000000563	TTN	0.031375	0.032684	0.008404	0.025603	0.02862	0.021016	0.019852	0.036817	0.040728	0.017544	0.010562	0.017058	0.021748	0.422816	0.017992	0.040864	0.033698	0.030864	0.021988	0.006907	0.022728	0.019941	0.020555
ENSDARG00000000567	ZNF281	0.928641	1.86393	0.554633	0.871305	1.00231	0.972151	0.558853	1.72875	1.20398	0.822638	0.671297	0.540741	0.72901	0.873546	0.901029	1.58782	1.76767	1.18674	1.2459	0.790705	1.78491	1.08426	0.982104
ENSDARG00000000568	ell	4.15292	10.3018	9.46335	6.40439	10.2597	23.9537	4.88588	9.81004	11.384	6.39222	4.52105	8.8613	4.73196	3.87359	5.3312	9.00613	12.4058	7.91506	4.9482	9.82736	5.19804	4.75034	5.81544
ENSDARG00000000588	tamalin	3.23353	4.45786	3.28581	4.42953	4.50348	4.6441	2.77218	4.33316	2.74726	5.30455	3.36635	2.94284	5.46716	3.73692	7.14413	4.31007	3.38126	3.21995	2.04915	2.95576	2.23955	4.56524	3.60658
ENSDARG00000000606	DNAH6	0.034572	0.015838	0.004041	0.028607	0.013656	0.315962	0.009751	0.039397	0.027405	0.130329	0.005025	0.086319	0.022122	0.223492	0.026408	0.031113	0.028753	0.047528	3.75717	0.004092	0.020038	0.083838	0.092687
ENSDARG00000000631	ptpn4a	1.77401	7.73935	2.08561	2.18968	5.55689	2.94521	3.52035	6.42018	5.36043	2.64333	2.29763	10.6521	4.41122	5.1703	6.00062	4.59926	6.36769	4.44776	3.22392	2.39841	5.89541	5.67291	3.53572
ENSDARG00000000638	opn1mw4	0.035513	0.038473	0	0.016963	0	0	0.051217	0.032134	0.025354	0	0.016492	0	0	0.010829	0.016354	0.028101	0.018919	0.013392	0.340119	0	0.032865	0.044616	0
ENSDARG00000000651	osgepl1	1.20686	1.35101	0.718739	1.82066	1.16006	1.01515	1.3616	0.826617	0.94062	0.734267	1.03256	1.12895	0.947643	0.946834	1.13772	0.869186	0.52647	0.825215	0.889534	1.07024	1.50247	1.59113	1.27335
ENSDARG00000000656	psmb9a	12.0876	6.02879	1.63553	3.47809	5.83753	8.81045	17.1614	21.5282	11.3684	24.8087	19.5468	14.7707	27.4363	10.1553	35.5151	8.59993	7.99507	3.76746	5.57291	10.2326	5.75264	5.33479	6.111
ENSDARG00000000666	creg2	42.1895	46.82	38.932	36.5814	41.8015	40.793	28.137	39.93	45.9819	40.8519	38.928	34.6167	43.9671	31.9798	43.2392	43.818	36.366	39.9941	38.2735	34.3544	35.1696	47.5025	32.1037
ENSDARG00000000690	sypl2b	2.25088	4.78187	1.0006	1.49545	1.78404	1.80467	0.690783	4.91918	2.49078	1.31938	0.292955	1.12106	2.46581	1.9166	5.72415	4.54104	1.49368	2.80226	1.13064	1.30364	1.64332	1.5027	0.79093
ENSDARG00000000729	daxx	1.27993	2.56648	1.00555	1.20868	1.63804	1.36642	0.761365	2.14338	1.98917	1.19264	0.489686	1.19277	1.12118	2.28188	2.33568	2.06713	2.51109	2.08783	1.64251	0.612411	1.46805	1.85792	1.54686
ENSDARG00000000730	slc6a22.1	14.1106	10.712	12.421	17.4075	19.9968	18.8533	14.3666	24.2931	28.6736	12.9471	5.11739	1.85793	15.5629	5.95903	21.4189	13.9975	3.09513	9.62481	10.3268	5.01972	13.4087	16.294	21.3169
ENSDARG00000000747	lcmt2	0.310698	2.59499	0.483881	0.473845	0.955287	0.51009	0.173649	1.50488	1.52069	0.830571	0.594248	0.60057	0.855611	2.99562	0.862669	1.5012	2.13297	0.596496	0.390906	0.222029	0.544084	0.918294	0.892115
ENSDARG00000000760	znf511	2.4635	0.908792	1.57583	2.40408	1.30148	1.27541	0.866117	1.8414	1.46987	1.01992	1.03586	0.914758	1.47171	1.76157	2.73925	1.2976	0.639874	0.539545	1.38386	1.07531	1.40267	1.43119	2.21637
ENSDARG00000000767	spi1b	0.637994	0.628572	1.58263	0.938141	2.52961	1.01864	0.378913	6.02008	3.80226	5.67286	0.796294	0.951402	4.37215	4.62045	11.8584	1.27894	0.623212	0.826647	1.21637	1.7896	1.39872	0.880495	0.883933
ENSDARG00000000779	scfd1	15.1568	18.1177	12.2891	21.4602	13.6964	14.1536	9.249	20.7631	23.0623	24.7987	19.6125	27.7813	13.9225	11.7174	19.615	18.6762	15.7519	19.7432	17.7837	17.9579	24.4129	30.1039	17.42
ENSDARG00000000796	nr4a1	0.122427	0.072867	0.183998	0.159496	2.05131	2.69209	3.14018	0.400208	0.447429	0.157101	0.024774	0	3.61852	5.57489	2.16869	0.192585	0.429533	0.334249	1.06651	0.396703	0.512061	0.636691	0.721171
ENSDARG00000000804	rassf6	4.86014	0.744012	2.42886	6.24819	3.09239	1.04632	3.4548	1.27927	1.32292	4.27658	3.82935	2.09215	3.29551	1.40611	3.57034	1.90461	1.18471	2.3432	4.68164	4.21406	4.34298	3.34091	7.05734
ENSDARG00000000830	telo2	0.849556	1.55326	0.589147	0.689122	1.41051	1.10868	1.13276	1.08642	1.11738	1.13445	0.722645	0.739188	0.914293	1.77219	0.946492	1.79202	1.32964	1.96543	1.15445	0.427374	1.06654	1.42694	1.20314
ENSDARG00000000837	snx9a	5.56757	2.35343	4.09239	5.27783	7.34631	4.79072	5.96439	7.98504	7.67869	7.04024	6.279	5.88848	7.32269	8.27911	13.3401	3.44787	2.33095	5.20017	3.15868	2.497	7.9245	7.83167	6.14462
ENSDARG00000000853	dstyk	2.18266	4.69565	7.60604	4.88566	7.07175	4.77946	8.00348	4.5692	3.62298	5.28775	3.8842	2.90147	7.61895	4.94367	4.64704	4.42547	3.78464	3.76451	3.64263	3.90213	3.65991	3.17102	6.02431
ENSDARG00000000857	mapk14a	10.9353	11.935	3.79348	5.52907	5.82873	5.15085	5.24809	15.8606	13.1296	7.96472	6.31652	7.02146	8.64375	8.31588	14.9959	14.2864	8.10278	17.0057	6.18467	6.32243	11.3479	12.4348	6.25047
ENSDARG00000000861	scrib	8.27816	12.1805	9.05911	12.8528	19.3396	18.2462	7.88817	12.869	15.4293	18.0345	9.03031	7.57505	9.54539	8.90432	11.7128	13.6702	14.0639	12.2	12.939	10.3448	17.9535	14.3473	15.5513
ENSDARG00000000887	zgc:56699	1.52257	0.736448	0.901231	0.733743	1.30072	0.422029	1.25306	0.708118	1.54611	0.444631	1.56316	0.478541	0.312657	0.708695	0.565935	1.1104	0.87866	0.797699	11.2343	1.05665	1.66944	0.809808	1.16615
ENSDARG00000000906	skap2	1.22555	0.97149	2.80492	0.99082	2.26136	1.51823	2.26714	9.30735	3.73294	4.62566	1.3095	2.17723	7.94361	3.79502	18.5254	3.07399	0.897898	1.07564	1.65015	0.80594	0.989854	1.44386	1.78942
ENSDARG00000000935	unk	0.985209	1.65378	0.862684	0.676445	1.02998	0.897537	0.623234	1.43116	1.29464	1.01516	1.13131	0.68127	1.07856	1.1236	1.42783	1.48626	1.04498	1.39008	0.88872	0.876778	1.12281	1.30727	0.953184
ENSDARG00000000943	dzip1	0.071499	0.235766	0.094562	0.13974	0.188285	0.210584	0.019601	0.192171	0.229157	0.139478	0.07991	0.260846	0.131778	0.174702	0.278135	0.230215	0.159764	0.135404	1.58536	0.17286	0.226526	0.124723	0.108966
ENSDARG00000000966	ncor2	3.04809	4.8542	2.16745	1.81275	3.85115	3.53858	3.32215	7.80592	8.9646	3.7361	3.6557	3.12401	3.89717	2.82213	6.67522	5.26257	4.99705	6.77109	3.28723	2.06474	6.33499	4.61739	3.99253
ENSDARG00000001014	MYH9	5.74902	18.129	7.42697	8.31556	10.9959	10.7609	10.0852	26.1276	20.3808	16.5679	11.9661	10.2124	8.77209	8.08266	19.6203	23.5434	17.0808	19.8379	10.2691	11.3301	15.4053	13.6734	7.37685
ENSDARG00000001015	znf384a	0.800896	1.24117	2.15798	1.08824	2.29719	1.05014	0.604706	2.10376	1.04711	1.94503	1.43537	1.3317	1.71194	1.83072	2.41559	1.52496	1.62786	1.41963	1.44674	1.50567	1.70743	2.00003	2.14738
ENSDARG00000001057	bysl	13.3613	41.5888	29.4338	25.6276	21.2443	18.3408	22.2833	28.9889	23.7525	20.6204	22.655	18.9203	17.6702	25.6422	12.7949	29.8147	36.1955	20.6771	18.1956	20.5928	28.0503	16.6949	24.6941
ENSDARG00000001127	slc17a6a	0.016772	0.006144	0.02546	0	0.017167	0.021978	0.030653	0.059507	0.058607	0	0.015792	0	0.056753	0.089094	0.01566	0.023407	0.08755	0.038473	0.017142	0	0.047207	0.010892	0.029079
ENSDARG00000001129	dicer1	1.8823	5.73505	1.59822	2.38371	6.16166	3.89218	2.54994	3.04719	2.92836	1.81523	1.31222	1.44453	2.22643	2.93367	2.47315	4.32708	5.96241	3.92851	1.87006	1.62042	3.67573	3.71559	3.81204
ENSDARG00000001154	RIMBP2	0.340094	0.256315	0.457343	0.077913	3.35163	0.112547	0.030873	0.189235	0.063054	0	0.068695	0	0.12178	0.044066	0.181335	0.533371	0.014771	0.791625	1.13112	0.014973	0.575317	2.06867	0.033531
ENSDARG00000001162	ENSDARG00000001162	4.63808	5.16263	3.42589	4.21586	6.16897	5.78475	5.15813	6.28089	4.41372	5.30144	3.23872	5.04878	5.32643	5.22138	7.35134	5.2173	4.49238	4.16392	3.84028	2.79708	7.65118	8.42296	7.16801
ENSDARG00000001169	hsd17b8	17.483	13.7679	6.97441	10.7256	10.3227	9.1397	11.4953	6.65322	13.4767	5.88766	7.01637	9.13115	5.83372	8.28638	9.97558	10.8048	7.65478	5.54613	11.0132	13.2336	25.0174	26.8968	17.9601
ENSDARG00000001210	arl14ep	11.523	6.42117	4.01957	7.28768	7.28015	5.67234	4.92204	8.93216	8.27122	9.54652	6.4194	6.42163	6.16036	4.63517	9.90536	7.6165	4.52253	5.177	6.36087	3.33951	13.0052	10.3672	7.61344
ENSDARG00000001220	mycbp2	1.80606	6.55999	1.30362	1.30489	4.60392	3.65458	2.01949	3.5813	4.06882	2.00614	1.96963	1.52142	2.1794	2.93486	3.79256	3.82489	2.45058	2.65373	1.68653	1.11207	3.07163	3.09837	2.46667
ENSDARG00000001234	map4k2	11.8119	13.8958	13.8456	17.8625	18.5718	9.70337	10.0428	13.9509	12.8656	24.3454	14.9003	4.91054	9.87155	7.2758	8.42314	15.9114	10.7521	17.5025	12.2969	13.0428	30.8716	21.0691	22.8254
ENSDARG00000001241	puf60b	13.1471	37.1432	11.5707	17.2133	18.5729	13.009	11.2695	28.6884	21.8888	17.5217	16.6496	16.9199	15.9387	21.8007	21.448	31.485	25.5561	21.9486	17.5965	14.7909	15.4472	23.8912	18.484
ENSDARG00000001244	srrm1	9.30882	31.0738	9.96349	9.44427	21.619	24.9987	15.8527	35.3738	22.1212	14.2253	11.4553	16.717	25.56	29.9458	31.2812	28.6095	32.7	21.7451	8.45412	8.29712	27.2523	19.535	18.4899
ENSDARG00000001249	pcgf1	1.69617	2.27488	0.660512	0.942292	1.50941	1.99148	0.918888	2.40654	1.52846	1.23866	0.761956	1.84878	2.11463	3.95099	2.27806	1.8971	1.94309	0.787194	1.58613	0.62478	2.11864	1.65247	1.19297
ENSDARG00000001259	GAS2	0	0.017237	0.034854	0	0.088277	0	0.017209	0.059463	0.068147	0	0	0	0.021701	0.02911	0.026802	0	0	0.022121	0.205329	0.086842	0	0.029612	0.02126
ENSDARG00000001303	psmb8a	29.2016	17.0728	9.54668	4.71788	15.9535	16.9481	16.0102	36.5012	20.782	36.0169	21.9181	21.1558	37.3026	12.7268	51.0465	18.1008	19.6088	7.52905	18.2115	19.2335	23.9887	22.2322	18.9013
ENSDARG00000001313	g2e3	0.081303	0.08845	0.050191	0.036947	0.072337	0.049996	0.023241	0.204289	0.055591	0.076631	0.035921	0	0.120861	0.133664	0.840373	0.10316	0.034342	0.073298	2.50191	0.062549	0.095503	0.158158	0.068229
ENSDARG00000001354	slc6a22.2	71.6461	12.0833	53.123	86.676	95.8762	82.1656	64.753	56.4268	112.187	91.4473	106.192	24.1921	36.4137	50.7537	74.018	44.0607	10.4198	39.9911	48.8526	22.1335	98.3277	72.6505	59.934
ENSDARG00000001414	ENSDARG00000001414	0.020454	0.0293	0.033946	0	0.139201	0.031962	0.075899	0.177231	0.232049	0.048126	0.00752	0	0.08455	0.098759	0.229183	0.037723	0.086205	0.067173	0.073462	0.049103	0	0.030954	0.057701
ENSDARG00000001431	actn3b	4.93608	0.259887	0.020106	0.299173	0.044137	0.045877	0.033885	0.175786	0.102677	0.026276	0.021824	0.05656	0.035051	0.058616	0.07376	4.97692	0.032628	0.045409	2.30701	2.98304	0.023409	0.540242	0.035862
ENSDARG00000001437	slc2a1a	0.076941	0.06296	0	0	0.026296	0.016806	0.084373	0.071294	0.074246	0	0	0	0.009696	0.444018	0.035921	0.035549	0.110816	0.019611	0.091745	0.015701	0.012031	0.021508	0.023163
ENSDARG00000001442	inppl1b	0.084545	0.07403	0.121705	0.070407	0.239608	0.105871	0.111203	0.355195	0.116512	0.24123	0.146126	0.072437	0.188362	0.286265	0.526824	0.090544	0.109287	0.234266	0.302516	0.082403	0.317531	0.170107	0.173519
ENSDARG00000001447	mier1b	1.23353	1.69613	0.79879	0.902999	1.01489	1.10926	0.773249	1.53027	1.23988	1.34197	1.04321	1.27456	1.07654	0.907949	1.89582	1.0846	0.923415	1.38474	2.79931	0.919796	1.67284	1.8016	1.2031
ENSDARG00000001452	adam8a	0.101033	0.116165	0.245708	0.194129	0.811159	0.263439	0.10125	0.419676	1.12915	0.595607	0.143322	0.095009	0.727397	0.751922	3.85755	0.284423	0.156864	0.166266	0.612431	0.324103	0.142188	0.210928	0.222512
ENSDARG00000001463	tdh2	0.332348	0.605457	0.665218	0.606639	0.633727	0.699746	0.454508	1.83367	0.588368	0.366488	0.242302	0.477542	0.96565	0.307391	0.577345	0.567357	1.0711	0.472805	0.558324	0.692489	0.392417	0.082764	0.298959
ENSDARG00000001470	mhc1zea	9.40249	26.83	22.0518	21.6516	36.6647	40.0021	20.5097	48.5754	36.4588	33.6897	17.8959	30.4776	46.7865	35.3955	57.6673	29.033	41.787	10.1577	5.85666	1.64297	35.0772	23.4639	25.6
ENSDARG00000001498	skap1	0.434074	0.79037	0.964717	0.442471	0.702644	1.02911	0.908937	4.07489	1.63938	0.807567	0.495179	0.416694	2.70427	1.19143	2.99283	1.83529	1.26864	0.621388	0.379397	0.342353	1.2869	1.00969	1.48791
ENSDARG00000001549	sp3a	0.891354	1.72607	1.37579	0.682764	2.14186	1.40847	0.872434	1.72419	1.08782	1.00135	0.889029	0.734811	2.29659	0.673284	1.87495	1.33941	1.56648	2.92719	0.657688	1.00875	2.53399	2.60267	2.44792
ENSDARG00000001557	tomm34	1.10451	11.6515	0.824754	0.758671	3.47831	4.76633	3.41615	5.25968	3.2927	1.21593	0.471743	2.61733	5.39372	5.38771	8.70365	6.62849	10.072	4.40553	2.22518	1.20141	2.34966	2.65919	2.8174
ENSDARG00000001558	kifc1	0.08168	0.149399	0.654092	0.166143	0.228689	0.377851	0.129708	0.686693	0.156621	1.25104	0.158708	0.19373	0.60854	0.387907	2.02954	0.245433	0.182067	0.079727	3.60564	0.065453	0.108201	0.451844	0.139458
ENSDARG00000001559	ENSDARG00000001559	0.046037	0.082047	0.060559	0.060646	0.119207	0.104432	0.043141	0.083307	0.104054	0.117712	0.069284	0.16967	0.106079	0.503577	0.551352	0.073498	0.096159	0.082658	0.168785	0.068366	0.158649	0.074829	0.09634
ENSDARG00000001572	prf1.3	0.059093	0.072409	0.029929	0	0.028625	0.016156	0.03605	0.043659	0.055286	0	0	0	0.010544	0.0776	0.013021	0.090092	0.066741	0.047132	0	0	0.023294	0.015508	0.011134
ENSDARG00000001578	echs1	96.7701	76.9183	71.0894	110.096	87.0526	89.3979	71.2672	76.9033	83.755	113.666	78.4666	99.7736	98.0479	51.4738	80.2402	68.3112	69.2227	77.7676	77.855	75.3562	101.744	99.2492	92.4945
ENSDARG00000001621	nfyal	0.908721	0.610705	0.283055	0.527528	1.71426	1.45757	1.61841	0.974558	0.673523	0.433378	0.607165	0.943563	1.96737	3.35264	2.05615	1.05989	0.443844	1.57001	1.91751	0.769527	2.68005	1.28676	1.973
ENSDARG00000001634	kirrel1a	0.123693	0.160641	0.283054	0.117743	0.449711	0.154727	0.100768	0.574446	0.639121	0.135672	0.122953	0.131418	0.515811	0.361929	0.582298	0.205089	0.204202	0.407575	0.158792	0.058139	0.181657	0.218067	0.148466
ENSDARG00000001656	psmb13a	9.79335	6.44458	2.02865	5.11904	4.91564	10.5204	16.0513	25.1797	16.964	24.471	14.4904	20.0115	30.3604	11.2342	45.3594	8.16312	9.53405	3.50862	14.7346	15.416	12.7298	8.34423	10.7498
ENSDARG00000001676	gpm6bb	0.927984	1.21899	2.44971	1.21951	3.22187	2.98235	1.83594	1.21436	1.08623	0.939319	0.572826	0.63036	1.39708	0.682596	1.50437	1.13566	1.27846	2.18772	1.70886	0.631105	1.59564	1.58618	1.38904
ENSDARG00000001686	uckl1a	0.014697	0.048451	0	0	0.022615	0.014453	0.03225	0.039013	0.058446	0	0.010384	0	0.016678	0	0.020595	0.022433	0.035757	0.034039	0.011272	0.040685	0.020694	0.023161	0.009985
ENSDARG00000001710	FLOT1	0.096658	0.138101	0.098745	0.130582	0.324856	0.24063	0.217337	0.540917	0.113002	0.135908	0.07876	0	0.396863	0.302986	0.656067	0.086546	0.180739	0.089471	0.541462	0.068573	0.254158	0.16641	0.156123
ENSDARG00000001712	ENSDARG00000001712	0.10343	0.123914	0.097062	0.10017	0.375975	0.173774	0.130767	0.292961	0.072586	0.169984	0.061975	0.121968	0.204456	0.897422	0.236188	0.148634	0.060942	0.182717	0.160267	0.16117	0.304809	0.180782	0.31254
ENSDARG00000001721	oc90	0.114782	0.033806	0.190659	0.127671	0.216417	0.026153	0.086207	0.298778	0.472453	0.595805	0.620889	0	0.643237	0.417308	1.36356	0.144806	0.113744	0.255622	5.70997	0.186421	1.37338	0.281908	0.214461
ENSDARG00000001729	strn3	10.38	43.6206	6.25255	6.11214	10.0786	20.011	5.09941	24.9925	25.7926	11.8848	8.03888	23.2599	12.7423	11.0968	13.4915	29.2463	36.9673	29.7775	8.85854	9.10446	11.8179	11.5144	7.62663
ENSDARG00000001733	gulp1a	0.119787	0.606906	0.348544	0.620428	0.28667	0.4656	0.039407	1.4444	1.18752	0.308508	0.219474	0.116537	0.667744	0.570899	1.41533	0.330133	1.26187	0.77256	1.14637	0.146212	0.016858	0.564658	0.306426
ENSDARG00000001734	fkbp8	8.98526	8.91048	6.46786	11.2759	14.4785	12.7086	9.56017	10.5663	8.64659	10.6133	7.50715	8.13954	11.5238	7.23802	13.0968	7.86735	6.82369	10.0317	8.61224	7.5995	19.2548	17.0427	13.1914
ENSDARG00000001754	noc2l	0.801013	13.8029	2.87369	3.77244	1.7673	1.84337	2.4166	4.5027	8.57527	1.9966	1.85055	5.8075	4.15052	12.4016	1.81152	4.32711	11.3127	7.73157	1.68545	0.620396	2.5063	2.41452	3.26168
ENSDARG00000001760	ENSDARG00000001760	0.017986	0.041746	0.007018	0	0.026211	0.027472	0.011265	0.035309	0.049484	0.050407	0	0	0.020889	0.065047	0.039145	0.020796	0.020806	0.029549	0.04331	0.028423	0.016311	0.020333	0.018907
ENSDARG00000001767	slc29a2	0.719295	0.165309	0.129599	0.601938	0.43855	0.275704	0.497231	0.68729	0.44996	0.837821	0.559704	0	0.579293	0.534606	2.18684	0.359459	0.061293	0.143505	0.687228	0.076706	0.28928	0.511716	0.142337
ENSDARG00000001769	ptpra	0.85072	5.3655	2.08509	1.8979	3.99247	3.99368	2.0814	4.84278	3.79077	1.97194	1.76443	1.93283	3.05739	3.58959	3.89672	5.25775	4.03596	3.95072	1.75544	2.23577	1.96183	2.99749	3.26242
ENSDARG00000001771	otol1a	0.031142	0.057003	0	0.060317	0	0.040811	0.102443	0.188782	0.060098	0.093828	0	0	0.035319	0.077016	0.08723	0.042026	0.033637	0.035665	0.015914	0.038293	0	0.013596	0
ENSDARG00000001776	STIM2	0.276695	0.504047	0.080162	0.136986	0.154691	0.194639	0.193216	0.828904	0.709757	0.170474	0.142061	0	0.117646	0.131184	0.488665	0.698282	0.19604	0.377754	0.279493	0.15654	0.230023	0.680146	0.157549
ENSDARG00000001777	nup155	1.68843	6.92028	1.20965	1.75907	2.02289	1.78219	1.88101	4.33983	3.40926	1.70728	2.18659	1.97829	1.38021	1.94684	2.30453	4.64362	3.79956	3.27433	2.43555	0.902539	2.43369	3.008	1.89176
ENSDARG00000001781	tspan11	0.063441	0.587679	0.34814	0.36521	0.427746	0.462503	0.157074	3.29991	1.8367	1.42027	0.302833	0.764297	3.41243	1.73302	7.87438	0.462886	0.599408	0.421452	0.554034	0.384103	0.595556	0.88971	0.536866
ENSDARG00000001782	prkacba	0.230242	0.350135	0.435409	0.188677	0.508444	0.740162	0.58609	2.36346	1.01607	0.373546	0.183438	0.287168	1.74336	1.13339	3.67936	0.81756	0.430445	0.243763	0.189823	0.159376	0.182781	0.347022	0.313081
ENSDARG00000001785	irx2a	0.031147	0.136113	0.084366	0.018729	0.025868	0.075179	0.149677	0.031118	0.154811	0.165962	0.092984	0	0.027682	0.170767	0.054859	0.078321	0.076284	0.098813	0.012893	0.035671	0.060196	0.013224	0.127414
ENSDARG00000001788	atp5po	487.564	426.345	479.419	766.704	440.865	431.633	440.717	459.268	440.741	514.485	613.68	572.068	511.448	412.215	410.716	425.301	405.415	428.105	397.425	473.727	580.547	513.29	532.965
ENSDARG00000001803	kcnh6a	0.047902	0.166934	0.082097	0.081823	0.108303	0.225048	0.076606	0.934204	0.310065	0.137504	0.034376	0.236786	0.341363	0.955961	0.317443	0.236589	0.251266	0.082403	1.48823	0.124729	0.039159	0.083329	0.07427
ENSDARG00000001804	zgc:112148	19.7726	16.3355	8.31972	17.9814	22.7986	24.877	17.8277	16.7129	17.77	17.8047	9.49245	18.4919	20.1731	14.9645	24.9579	14.6328	16.5058	13.3662	12.9761	10.3235	21.9286	22.383	23.3679
ENSDARG00000001807	tnfrsf21	0.079886	0.11319	0.216457	0.049915	0.418342	0.143533	0.075271	0.722845	0.522634	0.931754	0.295217	0.055712	0.474157	0.817922	0.986543	0.249	0.129902	0.089147	0.245823	0.079222	0.099783	0.150942	0.085335
ENSDARG00000001817	ENSDARG00000001817	1.81628	3.47528	1.7444	1.20561	3.76516	2.54935	2.55522	2.75746	2.54107	2.3082	2.43446	0.931591	1.81013	1.48019	1.83295	3.68311	1.55161	2.92891	2.15314	2.88493	3.18937	4.05537	2.85388
ENSDARG00000001818	c3b.2	34.1171	68.6852	66.1274	70.1845	100.193	102.322	52.929	69.7211	61.171	69.1742	75.8622	50.4236	65.3382	56.0748	60.5486	108.217	77.011	88.5188	62.7619	57.3571	100.332	83.4097	63.9538
ENSDARG00000001825	CFAP43	0.042128	0.021033	0.017259	0.078648	0.041643	0.051083	0.160928	0.057916	0.027427	0.048937	0.011605	0.026335	0.02163	0.024413	0.077867	0.043799	0.026316	0.038576	3.09972	0.019972	0.072377	0.062749	0.036884
ENSDARG00000001829	zgc:112982	13.1034	14.1425	8.7073	9.04463	15.3714	12.326	10.2224	17.6938	12.3591	12.6098	6.83797	9.22471	18.4977	27.3076	27.3245	14.4225	13.3194	8.21717	6.18689	4.55733	13.1498	16.4064	15.2094
ENSDARG00000001835	nalcn	0.38833	0.219738	0.081543	0.312135	0.191118	0.478296	0.543454	0.067	0.257187	0.181918	0.010271	0.174192	0.042811	0.258801	0.076302	0.572591	0.452118	0.291364	0.59993	0.169294	0.007394	0.25533	0.031059
ENSDARG00000001857	AFF4	2.67555	21.7288	7.75218	5.86541	10.2777	16.6055	7.28366	18.8389	12.372	11.4355	5.25392	8.66106	8.1145	8.0747	9.27152	19.4475	16.9433	13.8161	8.51627	8.51113	8.04466	9.91499	7.79214
ENSDARG00000001859	dbx1b	0.022194	0.025158	0	0.033277	0	0.011258	0.087916	0.017358	0.033156	0	0.016176	0	0	0.021245	0.016041	0.068166	0.018557	0	0.052676	0	0.015993	0.036018	0.077578
ENSDARG00000001870	atp1a1a.4	1.68898	1.02005	3.1807	0.491098	2.16474	0.768664	16.5146	15.638	1.91589	6.71129	1.68439	1.22354	4.97836	3.83262	25.8776	1.97606	0.279714	0.295238	0.388304	0.342312	1.40738	1.36693	1.14432
ENSDARG00000001873	phgdh	0.12946	0.047717	0.04533	0	0	0.061005	0.03403	0.206944	0.170688	0.392715	0.017532	0.181143	0.091512	0.165561	3.32936	0.119958	0.020292	0.014237	0.922971	0	0	0.066363	0
ENSDARG00000001879	NAV2	6.29432	11.2575	7.4653	12.5948	8.83177	2.98396	6.28646	5.16949	6.4415	8.74438	5.66479	3.23412	9.08032	13.0835	6.90493	13.3281	11.2009	6.51626	6.55921	9.74963	18.8948	8.04778	11.3239
ENSDARG00000001880	stx3b	0.207287	0.267269	0.3867	3.0199	0.416517	0.504282	0.915032	2.21152	0.465772	0.595474	1.54039	0.14242	0.348679	1.12573	1.93004	2.3649	0.509759	0.170423	2.26679	0.25698	0.219844	0.195815	0.278176
ENSDARG00000001881	cacnb3a	0.065477	0.076802	0	0	0.039406	0.006679	0.015164	0.055626	0.051637	0	0.019195	0	0.030828	0.068924	0.039452	0.020634	0.055051	0.023382	0.020835	0	0.017682	0.02137	0.036821
ENSDARG00000001882	kbtbd12	0.068887	0.031836	0.011084	0.015723	0.066299	0.065771	0.106633	0.054761	0.043288	0	0.010203	0	0.055361	0.132357	0.042922	0.030126	0.075605	0.095992	0.012445	0.011096	0.067356	0.027352	0.038523
ENSDARG00000001888	ppm1ba	2.37018	6.34215	2.52758	2.83119	2.67751	2.88886	2.39802	4.1537	3.84462	3.49357	3.05301	3.32186	2.66189	2.89424	3.22053	7.04608	4.88819	3.42564	15.1507	4.35653	2.83454	4.14299	2.46752
ENSDARG00000001889	tuba1a	0.100949	0.136461	0	0.254193	0.118424	0.110501	0.015712	0.666435	0.319285	0.654259	0.295755	0.156312	0.155564	0.326925	1.11036	0.380995	0.379717	0.282018	2.05353	0.580039	0.494901	0.452372	0.082676
ENSDARG00000001890	stt3b	17.0816	42.4523	7.558	14.4824	12.0182	17.3818	8.37991	37.9374	37.3486	19.995	20.7109	18.1322	6.64369	9.92259	21.2652	38.2241	24.0761	38.7032	16.0915	13.4335	31.1952	46.243	19.8719
ENSDARG00000001891	syt14b	0.022633	0.012359	0.047994	0.049041	0.069225	0.036351	0.067202	0.260998	0.040719	0.203433	0.039733	0.109474	0.164853	0.067992	0.490007	0.050424	0.072931	0.070252	0.041757	0.02512	0	0.090311	0.092244
ENSDARG00000001897	man2b1	4.43527	6.16526	5.90663	6.94027	10.735	9.71386	5.89722	10.1192	8.15386	9.08333	7.2264	4.59808	9.0792	6.69944	11.8618	7.25764	5.47463	6.04677	5.87583	6.72702	8.85182	9.65956	9.40218
ENSDARG00000001898	manea	17.6748	2.33657	7.96165	16.697	4.18602	3.82903	4.18385	12.8939	28.2697	28.1784	31.6715	14.9794	4.77185	3.48602	16.0235	4.42852	1.26118	4.60882	11.0157	7.21067	22.1198	12.1476	10.3584
ENSDARG00000001906	ENSDARG00000001906	0.035151	0.015215	0.002533	0.016161	0.012832	0.016402	0.011551	0.023852	0.012077	0	0	0	0.082051	0.028374	0.027267	0.028223	0.031582	0.019439	0.170628	0	0.015656	0.015743	0.022606
ENSDARG00000001909	VILL	0.387721	0.011872	0.122622	0	0.107688	0	0.023621	0.289735	0.062375	1.07089	0.030423	0.157168	0.011791	0.334626	13.7874	0.027371	0.018	0.030879	0.008256	0	0	0.018187	0.007295
ENSDARG00000001910	rorab	3.63695	20.0336	3.82982	12.7515	3.89888	10.4528	3.52367	16.4987	11.4618	16.4934	14.5457	16.4317	7.67322	3.42723	4.43767	13.7485	30.313	6.15955	2.02993	1.98363	9.73509	9.03499	3.5918
ENSDARG00000001912	drd4-rs	0.033257	0.014378	0	0.019018	0.003356	0.010723	0.002393	0.026121	0.035427	0	0.0127	0	0.007424	0.006071	0.003056	0.023126	0.017676	0.017623	0.02676	0	0.009212	0.012984	0.005911
ENSDARG00000001913	PALMD	0.030116	0.053101	0	0.029951	0.030156	0.048288	0.109184	0.038791	0.030173	0	0.004852	0	0.025741	0.019119	0.046522	0.050233	0.064576	0.02571	0.056837	0.019016	0.015739	0.042168	0.019322
ENSDARG00000001929	pink1	3.89458	5.03547	4.86035	5.4498	10.9998	12.4543	6.35848	6.85465	6.61759	7.76448	4.76367	3.78608	7.14977	5.22871	9.06975	3.68152	6.04432	3.89239	3.92379	4.23587	8.95541	12.0271	6.61615
ENSDARG00000001930	klhl15	1.14001	3.0844	1.09089	1.1663	2.01542	1.71493	2.05644	2.67703	1.69975	0.926462	1.41028	2.04497	1.9311	2.52577	2.96433	3.04091	3.29323	1.96801	1.40255	1.47548	3.68295	2.32688	1.54146
ENSDARG00000001933	ENSDARG00000001933	0.516418	0.571874	0.432233	0.486624	0.611768	0.67908	0.612214	1.08411	0.645323	0.756978	0.69775	0.543141	1.07646	1.30742	1.91576	0.568048	0.248762	0.562073	0.320967	0.38617	0.549987	0.602903	0.825778
ENSDARG00000001937	ENSDARG00000001937	0.00735	0.043049	0.019989	0.014236	0.015071	0.033712	0.008059	0.027847	0.031933	0	0.00692	0	0.027802	0.026372	0.037744	0.037195	0.055572	0.04495	0	0	0.027582	0.050958	0.045413
ENSDARG00000001939	b3gat3	2.23862	6.9105	0.512774	2.08383	1.51428	1.68606	1.77735	3.98875	3.41765	2.22123	2.0701	2.13197	1.37561	2.04006	2.75736	4.933	3.00472	4.22096	1.9656	1.6684	2.57595	4.07044	1.61898
ENSDARG00000001940	dnajc1	33.2853	47.254	12.3454	19.7777	23.7138	26.4886	20.011	39.2109	39.03	21.4555	13.7994	25.1955	27.5767	30.923	32.9626	45.875	42.0333	35.61	17.0642	14.5724	28.8917	32.4392	26.2658
ENSDARG00000001950	ak1	2.73576	2.55112	7.18203	6.11518	7.20721	3.111	4.625	8.74492	4.39427	6.07777	3.02162	4.95553	6.10036	40.2828	14.4684	2.93813	2.24491	2.66417	28.7012	4.6978	3.33874	2.83215	3.17421
ENSDARG00000001953	pfkfb3	0.177758	0.389735	0.319674	0.111992	0.948049	1.11264	3.19315	2.19463	1.5246	1.26282	0.386264	0.374997	0.860549	1.31964	6.0096	0.809309	0.554377	0.651838	1.08546	0.189597	0.984708	0.480053	0.499873
ENSDARG00000001968	dock5	0.157745	0.509101	0.263043	0.105766	0.556122	0.23138	0.449751	0.855229	0.576431	0.614232	0.34619	0.306929	0.525731	0.328704	1.53636	0.571505	0.433363	0.347407	0.145103	0.147721	1.22635	0.780324	0.414536
ENSDARG00000001969	txlng	1.19242	6.36276	1.38343	2.03906	3.20124	2.77101	1.9414	4.64107	3.42089	1.31069	1.58012	2.3911	3.74378	7.59457	3.35642	4.75029	4.36114	2.32347	2.1187	1.55112	2.97044	2.60192	2.40349
ENSDARG00000001971	CTHRC1	0	0.07166	0	0	0.068394	0	0.045459	0.044008	0	0	0	0	0	0	0	0.04196	0.05287	0.066608	0	0	0.119017	0.026074	0
ENSDARG00000001975	hsd11b2	142.669	366.153	132.043	176.314	101.535	53.6215	69.2921	156.229	74.0583	42.0778	20.3997	42.4394	136.761	23.6644	76.6531	376.623	307.617	261.612	43.7427	146.622	75.2704	4.39353	90.9694
ENSDARG00000001976	ENSDARG00000001976	0.188257	0.080501	0.123982	0.060844	0.112724	0.051459	0.160274	0.396733	0.545532	0.189295	3.22393	1.12052	1.14008	1.9131	1.18789	0.275886	0.169655	0.144115	0.256841	0.038627	0.117886	0.223914	0.141846
ENSDARG00000001993	ENSDARG00000001993	0.050478	0.08564	0.025068	0.006664	0.04973	0.038327	0.01539	0.062801	0.049364	0.020744	0.032392	0.066936	0.051488	0.05363	0.893196	0.038796	0.036594	0.06489	0.134058	0.025382	0.059318	0.054961	0.032064
ENSDARG00000001994	stxbp1a	0.049006	0.093832	0	0.023768	0.019151	0.022147	0.026912	0.142344	0.189757	0.1102	0.0751	0.159167	0.147917	0.158718	0.435217	0.03726	0.07703	0.089224	0.075247	0.007544	0.023108	0.037039	0.036323
ENSDARG00000001999	ADAMTS18	0.011117	0.026635	0	0.027253	0.014248	0.008311	0.008129	0.01321	0.013978	0	0	0	0.009903	0.013256	0.009362	0.011273	0.016642	0.089054	0.005681	0.003421	0.023538	0.029111	0.005838
ENSDARG00000002002	lmcd1	0.723235	0.110903	0.3828	0.259349	0.421731	0.301585	0.240783	0.72815	0.428255	0.891479	0.196306	0.852862	0.660638	0.31506	1.35817	0.482178	0.225191	0.590726	0.419996	0.848478	0.678553	0.709905	0.687811
ENSDARG00000002006	rxrbb	4.87981	8.12036	4.83886	5.12199	8.6906	6.41418	6.90556	7.54415	5.8064	4.81303	4.52501	3.06964	5.82459	5.07387	6.11057	7.49223	6.17912	5.79354	4.50367	4.09149	7.06802	6.97917	7.33083
ENSDARG00000002013	grb10a	1.15127	5.84386	3.04668	2.65186	5.55905	3.64458	2.28586	9.11223	4.45874	4.31265	6.32838	2.1693	5.77007	4.31436	8.2004	5.56412	5.36091	5.08317	4.24557	2.67837	5.07961	3.02693	6.17533
ENSDARG00000002016	ppil2	5.10422	3.79514	2.34251	4.99683	4.87745	3.75307	3.09708	5.85275	4.95584	4.13605	2.52932	4.14449	5.11812	4.89493	7.62411	4.39982	2.4926	3.44748	4.36618	2.43013	6.45054	5.51769	4.73445
ENSDARG00000002020	ENSDARG00000002020	0.948669	1.01584	2.07676	1.95783	1.92805	1.23894	1.27658	1.70162	1.43809	1.59787	2.5915	0.545067	1.28656	0.930562	1.67754	1.18952	0.663299	1.79815	1.72482	1.32738	2.72526	2.43688	2.18263
ENSDARG00000002021	pygb	1.14659	1.77189	0.933891	1.01257	2.17501	2.06027	2.67517	3.65231	2.37512	2.41974	1.76915	1.76895	4.94953	4.62373	10.6891	2.12162	1.0066	3.12278	1.47898	1.05275	2.58739	3.89562	2.65481
ENSDARG00000002026	QKI	0.138764	0.209139	0.525842	0.134391	0.377798	0.250788	0.101443	0.763669	0.451903	0.415195	0.437721	0	0.359772	0.650739	0.844323	0.268583	0.028922	0.159159	0.081933	0.085319	0	0.29445	0.355753
ENSDARG00000002031	ENSDARG00000002031	1.19916	2.94301	0.628712	0.8258	1.03036	1.1528	0.942395	2.37362	2.03741	1.83513	1.63907	2.76512	1.82939	2.63464	2.71077	2.64398	2.51096	1.52819	1.62885	1.28569	1.63876	2.55805	1.29175
ENSDARG00000002037	PFKFB2	0.352262	0.404145	0.187104	0.194621	0.274807	0.201762	0.413917	0.879735	0.327737	0.444028	0.227161	1.08612	0.38917	0.298138	1.02738	0.407968	0.261548	1.36708	0.884553	0.422167	0.45213	0.237534	0.20664
ENSDARG00000002060	brf2	0.397167	0.269148	0.165824	0.452511	0.333838	0.15863	0.214175	0.422053	0.379193	0.782435	0.357892	0.41663	0.276873	0.244555	0.335905	0.449993	0.22108	0.34131	0.882358	0.268852	0.189382	0.376642	0.395002
ENSDARG00000002071	adss2	0.547774	1.00162	0.905032	1.00845	1.8104	1.07031	0.901445	1.99592	1.11315	3.0144	2.53763	1.25799	3.58235	2.90983	3.54585	0.702635	1.3784	1.569	0.959906	0.7532	1.37883	1.86204	2.50773
ENSDARG00000002077	mnat1	1.8453	2.31834	0.580407	1.65857	1.57212	1.00475	1.04816	1.77053	2.09451	1.08001	0.806257	1.80814	1.52081	1.88382	2.19406	2.49931	1.37665	2.08605	1.56716	0.955002	2.16723	2.86401	1.7085
ENSDARG00000002082	csnk2a1	8.08779	43.9841	11.1467	19.5923	25.2761	24.869	16.6131	32.3109	27.3214	20.6762	14.948	20.7759	21.4366	37.6249	27.622	36.6104	34.2532	31.3417	27.8342	13.9031	22.195	24.4233	19.9479
ENSDARG00000002084	lamb2	0.075916	0.158344	0.207338	0.868184	0.840249	0.434296	0.164446	0.178409	0.351456	0.480122	0.182188	0.910253	0.162138	0.907827	0.513665	0.256013	0.077966	0.057706	0.209392	0.236288	0.206463	0.042944	0.212436
ENSDARG00000002097	ENSDARG00000002097	1.80563	2.244	1.36961	1.95378	2.10398	3.64148	4.10991	2.62397	2.19513	2.79539	1.78538	1.97229	1.75129	1.65313	3.34573	1.46907	1.48411	1.95409	1.91474	1.9819	3.03518	4.17915	4.38086
ENSDARG00000002127	stam	4.40774	4.37965	3.68126	5.91064	6.60766	5.19813	3.85209	6.51453	9.3478	7.15315	8.00069	4.50655	5.06564	4.46807	7.18539	5.35807	3.88101	4.62139	3.7994	3.53633	6.65481	6.9054	5.76279
ENSDARG00000002128	cwf19l1	1.80013	1.97701	1.28132	1.67006	2.41941	1.3976	1.55921	2.8678	2.29893	1.43568	1.38867	1.17727	1.75852	2.27973	2.59528	2.09275	1.32349	1.46072	1.90159	1.2974	3.02286	2.39276	2.35653
ENSDARG00000002131	celf2	0.129527	0.806176	0.857348	0.466079	0.892226	1.04692	0.671892	3.88874	1.67929	1.27251	0.496043	0.241924	1.96965	1.49897	2.79441	1.15752	0.569022	1.11237	0.748507	0.370986	0.482014	0.806444	0.654701
ENSDARG00000002165	psme1	74.8909	18.7682	18.4252	28.544	27.9383	28.4457	18.2524	49.2484	39.3125	55.9336	44.254	38.5189	48.6264	34.9865	84.5501	22.7407	17.7232	23.4703	24.7395	28.5146	35.7249	40.9354	28.2389
ENSDARG00000002167	cacnb1	0.116029	0.133448	0.208013	0.064085	0.158023	0.12516	0.333339	0.233427	0.107218	0.066459	0.139276	0	0.164264	0.360485	1.26077	0.137384	0.255431	0.35896	1.56694	0.348185	1.18274	1.06991	0.06972
ENSDARG00000002168	tra2b	5.08544	13.2788	2.90009	3.51105	4.31613	4.90573	4.39635	8.71535	7.26128	6.03013	3.95802	7.41516	8.96508	15.8181	9.0413	11.0572	11.3565	9.0402	5.24956	3.32646	9.67586	9.76199	5.55646
ENSDARG00000002172	aplnra	0.027976	0.069514	0.090587	0.105079	0.194677	0.053598	0.079553	0.214988	0.143959	0	0.038311	0	0.06153	0.161155	0.140494	0.027463	0.073352	0.1144	0.180201	0.06671	0.419907	0.295716	0.232722
ENSDARG00000002174	itfg2	1.34822	1.08112	1.91023	2.42493	2.86438	1.8195	2.335	1.8452	1.16582	2.03115	1.43571	1.45738	2.76703	2.4016	3.22214	1.40794	1.35254	0.994095	1.95187	0.947461	3.20749	2.75932	4.08771
ENSDARG00000002184	igbp1	4.05666	5.52022	2.15987	2.89003	3.95988	3.76849	2.99877	7.45168	5.00796	3.62785	2.48543	3.60419	3.92176	4.11744	7.17788	5.15572	3.9998	4.60373	3.76095	2.52839	4.33029	4.74184	3.67112
ENSDARG00000002190	chmp2bb	14.0279	15.8682	8.11338	11.2751	10.9098	12.7467	6.36926	15.8769	16.4623	13.7975	8.65555	14.1858	11.4827	6.46653	20.415	12.7423	13.7726	14.7054	10.6995	10.4214	13.2693	10.0376	8.70807
ENSDARG00000002192	aspn	0	0.068619	0	0	0.036082	0.014962	0	0.01818	0.022674	0	0	0	0	0.014486	0.054691	0.031626	0.025308	0.017967	0.023337	0	0.036994	0.02456	0.028385
ENSDARG00000002193	rho	0.010538	0.1219	0.052936	0.053163	0.091219	0.016856	0.122697	0.072526	0.034536	0	0.028733	0	0.095356	0.009434	0.023427	0.133844	0.049444	0.035	0.031189	0	0	0.130351	0.068898
ENSDARG00000002194	rhd	0.155823	0.398108	1.94645	0.611192	2.82485	0.727513	0.589514	0.738233	0.484923	1.19724	0.297112	0.303189	0.627405	0.455236	0.90078	0.296999	0.375412	0.446863	1.64835	0.316163	0.986822	1.00457	0.612168
ENSDARG00000002196	bach1b	4.98275	4.84173	4.4697	1.82501	8.59055	5.73644	5.14921	13.3994	14.1694	3.56396	4.06375	3.42402	6.68759	2.06596	7.9464	9.65653	12.4768	3.25248	1.5675	2.74056	5.12684	2.44203	5.83505
ENSDARG00000002197	pygl	215.874	161.545	189.419	309.064	331.74	321.398	196.903	201.646	250.749	344.386	299.951	270.99	301.288	228.047	164.962	152.569	197.003	165.03	162.842	232.295	260.086	320.229	332.171
ENSDARG00000002204	hspb9l	0.016645	0	0	0	0	0.032721	0.164272	0.012613	0	0	0	0	0.018878	23.0633	0.256439	0.016847	0	0	0.102072	0	0.023425	0.041864	0.067645
ENSDARG00000002210	stk25a	0.148547	0.214157	0.043088	0.060222	0.131148	0.623041	3.11252	0.314153	0.090005	0.770814	0.029275	0	0.29996	0.32702	1.09324	0.135666	0.568975	2.0366	0.871056	0.087258	0.515882	1.31418	0.437915
ENSDARG00000002213	invs	1.57513	0.684674	1.52397	1.72394	1.89239	1.94524	1.70356	2.14763	2.37372	3.06481	2.29915	1.47001	2.26553	2.14311	3.62871	2.04716	0.979306	2.49824	3.56026	4.62363	4.48117	3.33789	2.81579
ENSDARG00000002215	rtca	3.20174	7.71033	3.45065	1.49849	7.69853	9.3131	6.31395	7.77862	6.45086	4.84849	3.11992	5.6178	10.6358	7.59912	10.7142	6.51799	9.90144	8.37577	6.14396	3.74349	6.1492	6.91685	5.88717
ENSDARG00000002216	tbx3a	0.036395	0.027249	0.046411	0.043926	0.072768	0.078704	0.33347	0.034539	0.078827	0.032899	0.021049	0.070817	0.016512	0.060874	0.035683	0.01842	0.023589	0.029213	0.022319	0.006713	0.040977	0.107632	0.029583
ENSDARG00000002217	scocb	0.788092	0.860765	0.639508	0.776558	1.86718	1.48275	0.427874	1.38033	0.9034	0.778027	0.537453	0.48479	1.44356	0.852903	1.93519	1.16003	0.748745	1.02342	1.02093	0.777103	1.06058	1.19128	1.22124
ENSDARG00000002219	ENSDARG00000002219	0.043483	0.040041	0.006601	0	0.023008	0.028493	0.35764	0.109838	0.062923	0.065509	0.010236	0	0.032879	0.026886	0.893236	0	0.035228	0.074887	0	0	0.030597	0.041024	0.01965
ENSDARG00000002220	C5H9orf78	5.4554	11.6271	3.63182	5.11883	7.53441	7.36733	5.88066	9.12248	7.11357	10.1965	3.33962	4.36017	7.94035	6.77967	8.11706	9.38567	7.26177	6.98395	4.97555	3.59178	7.5688	7.97784	6.21798
ENSDARG00000002230	sypb	0.02755	0.0416	0.007038	0.092485	0.072896	0.135286	0.022665	0.101724	0.040025	0.106584	0.010914	0.075175	0.097647	0.019255	0.067526	0.021259	0.0429	0.05528	0.89505	0.064508	0.057438	0.02394	0.042134
ENSDARG00000002231	PLPP2	1.34984	5.89567	3.9553	1.76145	3.9229	3.30039	1.74708	5.35286	5.7649	7.26436	5.91532	3.84061	2.8784	3.94063	2.4684	4.40967	7.26456	3.96552	3.8475	4.91517	2.5993	2.81969	2.92226
ENSDARG00000002235	mmp14a	0.348448	0.959927	0.604252	0.881437	1.64234	1.25257	0.444397	4.38141	1.88528	1.31629	0.479898	0.275466	1.94524	0.821592	3.05442	0.994904	0.858579	1.91687	0.837182	0.746117	0.950668	0.613142	1.04114
ENSDARG00000002240	psmb6	101.834	39.5606	29.1748	42.557	43.3999	40.2328	51.6342	48.7879	45.8956	42.0363	47.8501	51.2978	33.5976	35.8918	53.1613	34.9615	33.756	32.5501	39.3857	29.9255	77.2607	59.1122	51.6384
ENSDARG00000002241	KCNA2	0.032101	0.035257	0.009746	0	0	0.052587	0	0.07042	0.030976	0	0	0	0.024272	0.039705	0.014987	0.043333	0.052012	0.036818	0.049213	0	0.015059	0.01346	0
ENSDARG00000002249	tbxas1	4.18557	8.46384	7.54747	8.82713	24.1846	23.6335	15.6284	13.038	14.2401	15.2635	8.44389	11.7974	12.3789	13.6413	20.3629	8.48632	16.0673	16.2042	7.11655	6.77043	9.98575	19.5763	19.4746
ENSDARG00000002255	epb41l3a	0.085484	0.091369	0.201404	0.150359	0.118944	0.066756	0.094185	0.078575	0.131319	0.042523	0.114627	0.165803	0.069411	0.04359	0.093475	0.094884	0.046741	0.065188	0.416589	0.121489	0.039726	0.033947	0.044626
ENSDARG00000002259	ca15c	0.046256	0.030482	0.008426	0	0.028455	0.018186	0.060867	0.070121	0.013601	0	0.013066	0	0.027054	0.02574	0	0.037455	0.01506	0.085258	0	0	0.013019	0.029093	0.037597
ENSDARG00000002264	mrpl41	13.8586	29.6257	9.82125	20.722	15.5435	18.4061	16.0498	16.7776	20.7935	18.0269	12.1739	22.0325	11.6547	15.9883	12.4037	21.5202	27.4937	21.3232	12.1779	9.04049	23.7374	16.4553	14.4241
ENSDARG00000002267	dcaf13	7.7881	23.1178	2.74638	6.32359	6.48406	6.974	4.80213	15.62	13.4133	5.43822	3.82375	8.26303	5.92174	11.1202	7.87353	18.2063	17.0706	11.1194	3.72195	2.18679	10.9998	9.56053	5.93033
ENSDARG00000002271	zfand5b	4.57276	5.66306	9.61696	11.8874	9.28496	7.33287	7.64483	13.9723	18.7234	9.66751	8.4753	5.19594	9.08173	4.70342	10.7343	12.0313	6.31618	6.90489	8.45455	4.69416	8.21195	8.87004	6.40178
ENSDARG00000002285	mcoln1a	2.50895	0.760307	1.08668	2.11121	1.36323	0.861413	0.576076	1.61107	1.76954	1.68645	1.60532	0.549298	0.832506	0.51	1.77759	1.09271	0.616523	0.720808	1.05003	0.642988	1.39574	1.93134	1.07418
ENSDARG00000002293	ENSDARG00000002293	0.023406	0.209021	2.04317	0.135953	0	0.022512	0	0.027788	0.71296	0.661366	0.248486	0.12504	0.37486	0.638409	0	0.025694	0.271212	0.26439	0.084922	0	0.073666	0.145396	0.512859
ENSDARG00000002295	ENSDARG00000002295	0.021072	0.046523	0	0.024476	0.038879	0.028911	0.041615	0.026687	0.03776	0	0.017894	0	0.01434	0.047249	0.053112	0.057527	0.013657	0.014153	0.006461	0	0.029613	0.05287	0.017128
ENSDARG00000002298	ankrd22	0.184805	0.676575	1.87963	0.850148	2.06718	1.81116	3.78822	4.71302	2.45245	1.17003	0.913545	1.3603	8.04929	2.01494	8.38812	2.09117	0.97316	0.780436	1.15708	0.910621	0.650196	0.774164	1.06419
ENSDARG00000002299	ARSD	3.59925	8.70748	5.09814	6.20482	7.67972	6.91425	6.71527	12.5196	7.97808	10.479	11.1129	4.24481	10.9489	10.2936	9.59883	7.95022	5.25968	5.14018	4.28736	5.59305	13.4561	11.5333	13.0201
ENSDARG00000002300	p2rx2	0.50844	0.118433	0.116459	0.073515	0.17478	0.120081	0.236427	0.045572	0.046159	0.036033	0.022521	0	0.031649	0.011328	0.022333	0.165428	0.096857	0.148288	0.13267	0.014706	0.189852	0.039331	0.223212
ENSDARG00000002304	gins2	3.38856	0.096045	0.238949	2.92183	0.201733	0.085953	0.3596	1.47444	0.537767	2.26485	0.679297	0.42537	0.371933	1.41146	1.95965	0.464688	0.070845	0.100299	4.39061	0.564546	0.953764	1.88143	0.207311
ENSDARG00000002305	me3	0.454596	0.853341	0.879936	0.801968	1.49458	1.0802	2.48873	3.98582	3.0785	2.26401	0.837454	0.84538	1.29284	1.87733	4.61769	1.50048	0.62116	0.697669	2.48415	0.197996	0.221165	0.565835	0.415472
ENSDARG00000002311	fabp4b	0	0.03751	0	0	0.051876	0.03354	0.037451	0.09507	0	0	0	0	0	0.031674	0	0.085838	0	0.07058	0.523579	1.51186	0.096126	0.064441	0
ENSDARG00000002330	lhx8a	0	0.125053	0.047723	0.060893	0.02528	0.0206	0.379209	0.050366	0.090933	0	0	0	0.037286	0.038876	0.023022	0.096149	0.050937	0.05854	0.752742	0	0.082832	0.052777	0.091407
ENSDARG00000002332	frmd6	1.25134	2.60066	1.19364	1.09328	1.4622	0.886611	1.0578	3.16242	3.21776	1.63194	1.7409	1.07255	1.31579	1.78184	1.46639	2.95685	2.50322	1.29064	1.18061	0.857408	2.16246	1.19351	0.944643
ENSDARG00000002333	fam102bb	0.59284	1.09966	1.01123	0.720304	2.38715	1.48072	0.933679	1.70715	1.40417	1.36407	1.35493	0.629186	1.82946	1.81946	2.52119	1.24376	1.23429	1.1221	1.71861	1.65021	1.18322	2.03466	1.85447
ENSDARG00000002336	dlc	9.3859	10.1032	8.73851	9.24007	25.6687	17.9679	18.8727	16.1578	16.3665	11.0647	9.48104	11.0966	13.2667	12.4671	14.9639	9.44334	12.5957	8.3231	6.75045	6.73546	14.2723	15.25	14.7941
ENSDARG00000002339	sgf29	3.00317	1.12245	1.90151	3.67825	2.07051	1.29757	1.38196	2.87046	3.34588	3.05348	2.44201	1.96595	3.44507	3.77734	3.62141	1.58173	0.907633	1.21399	2.85822	1.2717	1.6422	2.35885	1.83576
ENSDARG00000002344	tubb4b	113.911	203.638	74.0365	113.13	92.9668	110.858	89.8323	102.315	120.736	68.4412	91.6566	154.66	101.558	85.7919	158.477	172.547	83.4125	107.7	170.422	60.4909	89.874	100.317	46.2934
ENSDARG00000002347	cyp11a1.1	0.06038	0.044214	0.012254	0.038591	0.010478	0.053191	0	0.060157	0.098297	0.061582	0.144333	0	0.091999	0.050548	0.084903	0.171174	0.022077	0.092283	0.55501	0.012566	0.018692	0.025388	0.045581
ENSDARG00000002353	tagapa	0.22854	0.290968	0.318131	0.307485	0.929403	0.93043	0.885034	1.93853	0.65891	0.624587	0.196392	0.181828	0.979833	0.757931	1.23913	0.492511	0.320012	0.178603	0.24833	0.257182	0.309994	0.433239	0.384458
ENSDARG00000002355	SHPK	1.55783	1.55455	1.19697	2.30113	1.62007	1.70823	2.14263	2.54106	1.3489	3.41637	2.50406	1.72582	2.00516	1.52427	2.70456	1.09639	0.79869	2.40388	1.61116	1.57813	3.29487	3.57003	3.64565
ENSDARG00000002362	ubald1a	11.1569	9.63417	9.66395	18.9946	12.7777	7.49612	7.47028	15.2225	15.2922	15.1187	11.3401	7.84643	7.16298	9.26749	10.5338	13.892	7.41761	8.60911	10.212	8.50317	7.82568	10.3214	11.0502
ENSDARG00000002365	cers5	0.85763	0.911566	0.516572	0.643045	1.41473	1.39356	1.64584	1.65622	1.57174	1.3129	0.879172	1.88404	1.43555	1.46249	5.11413	1.1691	0.77325	1.37239	0.964915	0.66339	0.506148	1.57997	1.78022
ENSDARG00000002369	UBB	56.8594	102.834	82.5153	65.432	32.7329	22.8708	26.7388	144.423	159.481	209.794	89.7069	132.926	31.7296	27.3873	85.4058	91.9528	53.7904	64.0271	134.26	58.5821	29.483	18.2619	17.5309
ENSDARG00000002377	mief2	2.68406	5.07864	3.72487	3.12629	8.06488	6.7131	5.34863	6.90807	5.08272	2.86331	3.3759	2.60119	6.4956	3.988	6.74314	7.07252	8.8245	5.81431	3.74953	2.55533	6.14377	6.5035	7.28949
ENSDARG00000002385	ATM	0.57839	0.815962	0.279041	0.667216	0.969451	1.0602	1.00766	1.3211	1.03046	0.355262	0.457747	0.434099	0.777891	1.1543	1.39962	0.863049	1.39919	1.10272	0.900748	0.38424	1.08839	1.16193	0.854948
ENSDARG00000002391	tlcd1	0.526666	0.385646	0.130829	0.324588	0.220905	0.078435	0.070004	0.495858	0.438912	0.288526	0.180328	0.465796	0.090624	0.162821	3.86707	0.371541	0.103436	0.164747	0.318078	0.29438	0.02246	0.180685	0.086481
ENSDARG00000002394	ugt5d1	82.7311	94.2247	5.20623	11.8495	46.694	62.0943	41.9786	77.7687	87.9521	30.0695	43.129	107.91	44.9542	22.6856	84.4565	84.8439	55.1345	86.0308	18.1734	17.401	81.2965	85.5962	55.333
ENSDARG00000002396	cry-dash	1.56429	1.4728	3.164	1.60034	5.91848	2.80804	2.65763	4.31916	3.81323	3.5184	3.38149	1.92909	2.26566	3.243	4.30989	2.97341	1.82062	1.49095	2.02665	1.81554	2.72864	2.93779	5.11376
ENSDARG00000002401	gale	10.2518	10.8815	2.56953	8.09418	2.17098	3.46233	3.7975	10.8435	9.88304	5.81264	4.37588	10.9758	5.73632	5.55806	10.4348	13.2242	6.98616	6.99163	3.71126	3.15604	6.22706	5.98424	3.43727
ENSDARG00000002402	ercc3	3.84077	7.38208	2.83788	4.12171	5.38974	4.38971	3.75658	7.83571	5.92436	5.17678	4.76419	4.70264	4.86273	5.94612	7.22649	6.64766	4.27363	4.8994	5.05054	2.68453	4.45875	5.3201	5.44506
ENSDARG00000002403	nusap1	0.148453	0.06058	0.078947	0.24043	0.169659	0.32529	0.164173	0.591143	0.125442	0.71226	0.166936	0.153316	0.974139	0.504254	2.72595	0.303073	0.114905	0.11749	5.06161	0.058137	0.099803	0.480734	0.106745
ENSDARG00000002405	si:ch211-225b11.1	0.936776	1.50388	0.493717	0.839508	1.36791	1.73168	0.728678	2.99468	1.9677	0.958854	0.657238	1.52644	1.7558	2.12825	4.71256	1.55932	1.3461	1.42524	0.795029	0.322934	0.716451	0.956014	0.625478
ENSDARG00000002406	zmynd10	0.020534	0.033829	0	0.02983	0	0.020183	0.011258	0.037296	0.029721	0	0.043502	0	0.011645	0.028724	0.028759	0.051959	0.011017	0.023552	3.68317	0	0.014449	0.025854	0.055634
ENSDARG00000002411	ENSDARG00000002411	4.80915	3.13535	2.46918	3.22255	3.45798	3.72515	4.61345	2.54872	2.7725	3.30873	3.79689	3.84116	4.0618	1.96901	6.44681	3.21871	1.47575	5.25234	2.46392	2.44901	3.13664	5.0641	5.21826
ENSDARG00000002445	prdm1a	0.03452	0.071469	0.128997	0.091481	0.076521	0.075246	0.075554	0.377556	0.077566	0.103799	0.091905	0.037238	0.177996	0.081722	0.278777	0.108475	0.173798	0.075182	0.111496	0.134146	0.037708	0.067109	0.093336
ENSDARG00000002463	ENSDARG00000002463	0.042662	0.127759	0.050839	0.051335	0.098418	0.054585	0.186196	0.34789	0.086452	0.118346	0.024102	0.084689	0.111291	0.158228	0.268887	0.144104	0.145157	0.081911	0.065405	0.098719	0.051546	0.107061	0.184779
ENSDARG00000002467	rdh14b	1.8857	6.92406	2.82846	3.76982	3.75152	4.43816	1.78327	4.73567	4.94557	5.70784	2.9932	3.19781	3.31606	6.60255	1.90209	4.99056	6.65736	2.4208	2.50558	2.32947	3.83462	2.79645	3.50378
ENSDARG00000002479	ercc6l	0.278704	0.032568	0.0189	0.223934	0.077255	0.092827	0.165786	0.308301	0.0859	0.267958	0.113045	0.115358	0.23097	0.183347	1.0878	0.102021	0.038719	0.034001	0.645345	0.005468	0.187723	0.28329	0.056226
ENSDARG00000002483	WNT7A	0.016417	0.018031	0.008934	0	0	0	0.036005	0	0.028398	0	0	0	0.01862	0.081873	0.013772	0.019856	0.032946	0.03375	0	0	0	0.010326	0
ENSDARG00000002487	noc3l	3.57216	19.7578	3.26458	3.65011	4.69179	4.31923	2.72548	7.64703	6.34772	2.87754	2.26413	7.6872	4.53285	10.0411	3.91724	11.5197	16.8227	6.39835	2.64016	1.05903	3.2546	3.33248	3.5188
ENSDARG00000002494	ITGB6	0.506297	0.050863	0.143268	0.069944	0.133285	0.122913	0.925384	1.45685	0.08692	0.609297	0.074645	0.187362	0.11471	0.260139	8.80961	0.068836	0.086209	0.099754	0.460009	0.026643	0.225467	0.082443	0.091556
ENSDARG00000002506	C7H16orf87	5.83448	5.50539	2.03132	4.34814	3.04213	4.01641	3.03959	8.94636	5.38593	5.05817	3.41836	8.10261	8.72305	6.7105	17.4098	6.90635	4.57555	8.3099	4.54879	3.25662	8.58073	6.87469	6.95425
ENSDARG00000002507	ITGA10	0.679076	0.496671	1.63499	0.065207	0.04292	0.071722	0.041736	0.049473	0.042221	0.33109	0.110856	0.152718	0.061415	0.038828	0.039625	0.123783	1.26423	0.100539	0.117657	0.138341	0.026149	0.052284	0.030713
ENSDARG00000002508	ENSDARG00000002508	0.290438	0.276771	0.076001	0.121914	0.290153	0.30433	0.254895	0.379912	0.404396	0.072432	0.302015	0.376864	0.398112	2.90921	0.381676	0.519921	0.239658	0.420803	0.010781	0.065235	0.346485	0.37617	0.27409
ENSDARG00000002509	zgc:153911	0.129282	1.34803	0.442324	0.550797	0.399501	2.34104	3.05662	0.129698	0.201751	0.27279	0.332296	0	0.597048	0.08532	1.8311	0.150841	1.76611	2.50978	1.12675	1.02055	2.57906	0.541626	1.39403
ENSDARG00000002510	dmbx1b	0.022343	0.024537	0.010176	0	0	0.032944	0.012272	0.010028	0.016172	0	0	0	0.054	0	0	0	0	0.038444	0.068509	0.024105	0.061794	0	0.030268
ENSDARG00000002523	hsdl2	93.6847	107.399	140.585	227.356	236.406	190.418	140.532	108.612	127.309	209.98	181.336	173.165	127.223	79.5192	122.15	81.8461	93.2779	98.6799	165.738	194.218	229.389	206.806	249.917
ENSDARG00000002533	adora2b	0.216132	0.258934	0.28913	0.057081	0.317256	0.112592	0.269298	0.550857	0.246499	0.355174	0.194236	0	0.077989	0.072884	1.27879	0.279392	0.461572	0.169002	0.105418	0.090595	0.108979	0.15446	0.172995
ENSDARG00000002536	tm9sf4	14.8007	30.0355	12.3052	17.4223	18.7646	22.9386	11.6835	25.8939	26.1246	16.5621	14.7313	12.5587	12.8466	13.4236	16.9388	31.1231	24.275	24.0652	15.3036	13.0028	18.276	23.314	17.6891
ENSDARG00000002538	smu1a	6.04068	10.9459	5.24285	6.14096	7.44428	5.68648	5.60054	9.73701	8.42168	8.42052	5.81565	7.15879	7.95159	8.30151	9.94128	9.94557	8.63125	7.56946	7.36089	5.92086	8.82864	8.91905	7.18039
ENSDARG00000002546	rundc3ab	0.047976	0.02343	0.005194	0.066208	0.122973	0.026198	0.111064	0.068708	0.100305	0.154487	0.060231	0.055423	0.078598	0.081214	0.119457	0.043164	0.043186	0.110053	0.318721	0	0.087023	0.017916	0.014441
ENSDARG00000002549	eif3eb	3.92781	6.83672	3.46342	4.26915	7.45947	4.44842	4.21968	3.73691	2.44139	4.15012	3.37128	3.90542	4.07216	3.11011	4.85234	5.03475	3.33035	5.07845	4.4862	5.65339	5.5743	5.11091	8.0222
ENSDARG00000002552	mapkapk2a	10.1411	21.9499	5.84663	9.41263	18.8431	60.3789	9.25461	15.9379	18.6821	7.35995	4.60605	14.5433	11.8881	9.3096	14.9821	14.637	18.4419	13.2619	6.56501	5.06182	8.68197	11.5944	10.2248
ENSDARG00000002564	syngr1a	0.023625	0.025948	0.010759	0	0	0	0.012953	0.349103	0.017098	0	0.032942	0.114919	0.080385	0.164333	0.1489	0.035869	0	0.067742	0.162985	0	0.083119	0.022395	0.016002
ENSDARG00000002571	tmod2	1.23654	4.57799	1.69432	2.0619	2.76166	3.10716	2.66479	8.2949	4.48236	4.08219	2.24763	2.40598	3.95054	2.42333	6.49087	4.76698	4.39039	5.25374	2.85185	1.54701	3.64587	3.74669	2.92784
ENSDARG00000002576	cabp5a	0.528117	0.100392	5.55729	3.03409	0.554668	0.588641	1.50107	0.086353	0.520224	0.615824	0.028689	0.49709	0.038582	0.063185	0.042674	0.102798	0.282379	1.41332	0.809453	0.894537	0.100051	0.442225	3.64273
ENSDARG00000002582	tbx15	0.056239	0.07939	0.007476	0.029811	0.021292	0.045392	0.049493	0.050997	0.034575	0.018549	0.025717	0	0.043838	0.054227	0.044805	0.048968	0.069145	0.049564	0.198095	0	0.06028	0.036493	0.021887
ENSDARG00000002587	dpysl3	0.058349	0.117926	0.027672	0.168517	0.362973	0.280447	0.124176	0.190111	0.196641	0.124828	0.162419	0.053739	0.268277	0.361181	0.578248	0.209358	0.085027	0.167897	1.33953	0.086606	0.281789	0.239625	0.209186
ENSDARG00000002589	mylpfb	0.024233	0.054844	0.022072	0	0	0.049081	0	0.07568	0.070486	0	0	0	0	0.022475	0.306519	0	0	0	0.33436	0	0	0.094481	0
ENSDARG00000002591	ruvbl1	6.70684	24.1029	1.31316	3.00475	3.98188	4.45523	2.25517	11.2707	8.94911	5.15038	2.04845	11.3915	9.28862	14.9628	8.67741	14.2963	17.1154	8.31024	10.0715	1.7994	6.81958	4.56581	3.61378
ENSDARG00000002593	slc45a2	0.326204	0.299315	0.281104	0.486774	0.271227	0.18201	0.367654	0.293115	0.204213	0.478238	0.523073	0.514712	0.310035	0.196276	0.321106	0.154217	0.114334	0.236186	0.229815	0.455413	0.53361	0.208533	0.322526
ENSDARG00000002597	pabpc1l	0.033158	0.074805	0	0.025265	0	0.05641	0.007632	0.022388	0.197007	0	0.008106	0	0.039429	0.074983	0.008038	0.287235	0.08369	0.059243	0.026663	0	0.04846	0.036541	0.023324
ENSDARG00000002600	pcsk1	0.040777	0.019221	0.005306	0.03796	0.03014	0.025684	0.028654	0.039729	0.075886	0	0.03291	0	0.039688	0.024246	0.581562	0.026479	0.047193	0.014985	0.14021	0	0.036774	0.01832	0.031566
ENSDARG00000002601	irx7	0.042207	0.062283	0	0	0.043275	0.113742	0	0.021323	0	0	0.019871	0	0	0.013048	0.020279	0.071201	0.117993	0.064547	0.043138	0	0.098998	0.053093	0
ENSDARG00000002607	ENSDARG00000002607	0.04671	0.317233	0.540992	0.154404	0.562504	0.288866	0.05142	1.73405	1.05428	1.18681	0.366462	0.425773	0.900667	0.585658	1.50616	0.606267	0.430535	0.290791	0.24442	0.167218	0.158372	0.432561	0.355728
ENSDARG00000002609	RNF145	0.060349	0.119114	0.06816	0.021041	0.187223	0.10389	0.240797	0.487153	0.258948	0.196383	0.027275	0.046969	0.4545	0.162632	0.324575	0.144158	0.035202	0.078916	0.180151	0.071242	0.06408	0.074589	0.080364
ENSDARG00000002613	rpa3	12.9813	2.02628	1.49708	5.945	2.42465	1.94526	2.61163	5.66572	3.7871	3.03209	3.17422	1.30533	2.54902	3.45324	10.054	3.28836	0.978303	1.26962	7.45669	0.742468	4.10699	7.36311	1.63588
ENSDARG00000002632	anxa11b	60.7651	58.7573	25.5891	21.7194	72.3707	59.2828	42.6216	71.1124	68.5018	35.0012	36.7816	27.9785	49.8215	41.1661	80.1877	66.9181	38.4943	48.6115	26.5183	19.3216	42.4189	67.8543	45.888
ENSDARG00000002634	ENSDARG00000002634	1.38791	2.36258	0.972708	0.690115	3.9759	2.93274	1.5628	7.11262	2.75049	2.81603	0.766802	1.81562	7.19053	8.65576	7.78611	3.61747	3.8881	3.24703	0.650264	0.813657	2.6605	5.05139	4.05754
ENSDARG00000002635	fam184aa	0.103608	0.041716	0.03708	0.043105	0.096823	0.06192	0.012169	0.08129	0.056728	0.03353	0.010463	0	0.020993	0.264852	0.041511	0.108593	0.055023	0.043236	0.300798	0	0.03287	0.127332	0.080338
ENSDARG00000002642	sh3gl1b	1.39773	2.87643	2.28615	1.84486	5.12228	3.28372	3.42606	5.55515	4.72188	4.13862	3.159	3.6367	4.93624	3.66241	7.7055	4.58437	1.57594	4.84015	2.20007	2.80608	4.07936	3.40206	3.55754
ENSDARG00000002644	rgs5a	3.38173	9.40694	2.62134	3.23843	15.0727	11.9213	14.9736	17.8378	7.0761	3.19255	2.30847	1.29409	8.66168	3.86785	16.2484	10.738	22.1085	14.8395	4.07158	2.09823	10.507	13.4187	5.77991
ENSDARG00000002656	stxbp5a	0.11927	0.190628	0.020707	0.02765	0.035824	0.037417	0.043321	0.093212	0.076234	0	0.013441	0	0.033765	0.12636	0.06398	0.099779	0.138902	0.024014	0.023363	0	0.013393	0.062208	0.007735
ENSDARG00000002659	mapre1b	15.2223	43.263	5.58905	7.84718	14.7282	17.6063	7.55965	32.5293	24.2777	9.87251	7.5706	15.8298	14.3805	15.0733	23.2242	36.7099	37.0159	28.1203	16.1808	9.45443	11.2862	14.9332	9.44429
ENSDARG00000002663	optn	10.9894	9.36547	11.3613	23.4639	12.7136	16	11.1591	13.0841	13.3514	20.3426	12.6169	16.9592	15.2528	6.49583	14.8568	9.2439	13.073	11.3988	13.2645	15.3607	13.6584	13.4285	11.6401
ENSDARG00000002666	kcnj1b	0.030969	0.012138	0	0.239946	0.158764	0.213082	0.203764	0.994559	0.597686	0.373253	0.131222	0.30129	0.281003	0.411694	0.462674	0.031347	0.267622	0.296066	0.269047	0.019041	0.464896	0.435023	0.041954
ENSDARG00000002670	atg14	2.10845	1.18952	2.39555	6.27213	2.7631	1.75324	1.95476	3.67428	4.81402	5.89465	3.26397	1.88407	2.2378	1.86366	3.15389	0.98816	0.975737	1.07732	4.81029	2.45024	2.94622	2.37411	2.59497
ENSDARG00000002682	tbcela	2.51838	0.529441	9.59626	8.95985	11.331	5.32816	6.8502	3.46384	4.63599	7.69627	8.026	1.00903	3.89458	5.32198	6.04853	0.98183	1.01819	0.906171	7.08559	5.76191	15.9187	9.20455	10.6315
ENSDARG00000002685	fam113	0.017165	0.032409	0.039957	0.159324	0.034036	0.086239	0	0.037146	0.126996	0.198271	0.010419	0.746875	0.008367	0.015675	0.034511	0.0448	0.013708	0.042306	2.2684	0.121377	0.046303	0.023203	0.011448
ENSDARG00000002690	rabif	6.30133	9.92886	4.99501	4.15639	8.32759	7.63057	5.52233	7.10049	7.455	3.32717	5.47128	7.03446	7.15058	5.12162	10.3577	7.50735	8.31947	7.91178	12.748	6.97176	9.78284	8.76641	7.07235
ENSDARG00000002696	gnb3b	0.00788	0.063649	0	0	0.045354	0	0	0.07181	0.021154	0	0	0	0	0.024952	0.011036	0.021874	0.047361	0.009038	0.036241	0	0.060827	0.051482	0.049842
ENSDARG00000002701	rasl12	0.031596	0.064135	0.28441	0.0102	0.428388	0.042926	0	0.181159	0.261634	0	0.014875	0.068308	0.047782	0.07396	0.171997	0.158044	0.048924	0.032215	0.136112	0	0.019763	0.066507	0.121737
ENSDARG00000002707	her11	0.015368	0.031613	0.013108	0	0.088534	0.089358	0.142034	0.196305	0.062493	0	0.020326	0	0.065291	0.040043	0.161254	0.0437	0.069867	0.060259	0.066191	0	0.121521	0.054311	0.019496
ENSDARG00000002710	ncl	26.1004	238.25	89.8995	102.175	107.246	94.4211	67.5756	128.908	107.101	61.2937	64.3545	61.6733	91.2455	164.953	58.0115	174.599	192.162	97.5844	32.7578	18.7328	82.7949	37.609	61.5595
ENSDARG00000002720	utp15	3.75047	17.0316	2.477	2.89674	4.00373	4.36576	2.67252	8.03612	6.48373	2.90283	3.6487	6.46634	5.3634	10.5645	4.91133	11.0242	12.541	6.30337	2.59795	1.21706	2.62805	4.15187	3.70888
ENSDARG00000002722	ANKRD2	0.061987	0.022694	0	0.060034	0	0.020309	0.067974	0.031362	0.029918	0	0.029183	0	0.046871	0.019164	0.02894	0.062743	0.066958	0.047398	0	0.038113	0	0	0.027991
ENSDARG00000002728	kiss1ra	0.050385	0.034028	0.066877	0.045008	0	0.015226	0.016987	0.036856	0	0	0	0	0.022054	0.01559	0.043393	0.04964	0	0.017767	0	0	0	0.009743	0.020985
ENSDARG00000002731	sdc2	80.4315	177.799	45.3391	60.9758	123.519	150.79	78.3831	116.154	128.768	74.5683	61.1031	75.2394	76.3533	66.9895	93.5167	146.763	120.392	149.574	47.1212	50.3175	134.863	136.794	105.182
ENSDARG00000002732	spon2b	0.043593	0.092914	0.049814	0.193855	0.043224	0.041251	0.079198	0.2006	0.324638	0.258269	0.094197	0.092733	0.173414	0.214015	0.265569	0.127779	0.194097	0.16914	0.08768	0.187393	0.248076	0.174741	0.243399
ENSDARG00000002745	tdh	77.8787	458.313	414.987	220.982	202.678	495.666	157.02	326.011	163.356	130.469	183.416	246.139	467.658	131.58	218.673	363.703	828.823	684.411	85.5065	152.541	360.072	348.193	270.419
ENSDARG00000002748	sema6d	0.404059	0.731342	1.42796	1.151	1.8684	1.42086	1.97781	0.76012	0.591712	1.40951	0.744042	0.615005	0.583159	0.617571	1.14527	0.667732	0.716995	1.17944	2.86225	1.36815	1.39136	2.07665	1.27904
ENSDARG00000002750	ENSDARG00000002750	0.092011	0.094033	0.153923	0.121118	0.192337	0.133781	0.129281	0.456032	0.375341	0.266618	0.112983	0.09359	0.230736	0.218423	0.74902	0.087337	0.137724	0.121372	0.334297	0.076893	0.149014	0.145167	0.066549
ENSDARG00000002754	pdcd2l	2.3221	8.91851	2.50916	3.93909	4.85782	5.64228	4.00147	5.30089	5.88718	3.3897	2.13894	6.31423	6.75607	5.85901	4.82801	8.18985	7.29125	5.07862	3.16199	2.92641	4.46553	2.68519	5.9593
ENSDARG00000002758	dedd1	34.1372	29.5673	50.5474	53.7444	66.4846	37.8191	47.6659	29.3086	25.0086	30.1697	20.5475	20.3437	34.7761	46.5643	58.1756	26.5375	55.348	25.6805	28.2787	27.4277	86.6599	44.249	58.3947
ENSDARG00000002760	GDF5	0.053618	0.065144	0	0.023968	0.036938	0.016217	0.017292	0.031621	0	0	0.023303	0	0	0.016682	0.049212	0.017069	0.027607	0.010875	0	0	0	0.016882	0.013021
ENSDARG00000002764	miox	446.755	260.262	440.519	273.561	197.564	264.094	164.724	118.719	146.463	258.201	376.765	455.701	160.016	66.202	128.653	313.081	181.99	305.309	218.522	218.934	539.869	446.189	263.011
ENSDARG00000002768	pvalb2	0.127184	0.295615	0	0.230227	0.077996	0.075811	0.024255	0.086503	0	0.258484	0	0	0.064866	0.241448	0	0.050048	0.144067	0.111499	0.352441	0	0.031128	0.11454	0.077573
ENSDARG00000002771	SLC4A5	0.018473	0.026983	0.005594	0.077328	0.043356	0.046204	0.02245	0.038542	0.1896	0.018506	0.008412	0	0.039992	0.032305	0.01723	0.038295	0.141822	0.103843	0.006277	0.003776	0.014242	0.023754	0.01135
ENSDARG00000002779	pdx1	0.197663	0.200397	0.069245	0.397592	0.233843	0.074725	0.43351	0.172833	0.110041	0.137441	0.107376	0.443768	0.293171	0.479464	4.00364	0.169291	0.320271	0.174395	2.07463	0.196321	0.36377	0.25821	0.473751
ENSDARG00000002787	tle3a	0.46818	0.871179	0.602295	0.498592	1.00659	0.73635	0.940187	2.44885	1.4853	1.43568	0.598283	0.657519	1.38392	1.31407	2.53868	0.950724	0.966501	0.890835	1.21578	0.573448	0.637198	0.762719	0.733737
ENSDARG00000002790	ap2m1a	39.8834	37.6989	43.8174	38.0483	50.3111	29.886	24.1506	57.3584	37.9152	56.9419	44.5417	24.1705	39.0531	18.0791	64.8725	34.6066	25.9534	31.1052	43.5664	45.3573	41.9364	44.077	36.128
ENSDARG00000002791	atp1a1a.1	54.9591	244.555	44.8028	53.0837	108.6	150.447	90.5645	171.66	134.385	73.5841	79.6004	68.0448	84.2236	70.347	92.7483	204.05	160.75	87.3995	46.9698	48.51	112.683	123.808	92.6053
ENSDARG00000002792	arcn1a	6.54402	22.7256	4.49623	5.7562	9.81713	11.0983	6.03021	12.8885	10.0056	6.4111	3.45265	14.4441	11.0314	10.5555	16.5497	17.1863	16.3011	18.8534	6.00942	6.06151	8.12028	12.0356	7.46234
ENSDARG00000002795	meis3	0.018628	0.04092	0.012659	0.018041	0.035383	0.034152	0.050575	0.021064	0.040233	0.062816	0.032494	0	0.042256	0.120939	0.20003	0.085288	0.032608	0.022395	0.171354	0.045814	0	0.015639	0.065898
ENSDARG00000002797	ENSDARG00000002797	0.026121	0.028299	0.039654	0.025298	0.026775	0.008558	0.058462	0.346874	0.050413	0	0.086085	0	0.098721	0.111463	0.328002	0.02644	0.07054	0.049934	0	0	0.036761	0.093089	0.035386
ENSDARG00000002798	cog8	1.29136	3.44977	1.92972	1.99324	2.07914	2.02289	1.12845	2.04372	2.24834	2.00628	1.32992	1.83213	1.2358	1.34116	1.87462	2.93247	1.80903	2.25258	1.22705	1.62518	2.21491	2.25476	1.88606
ENSDARG00000002816	rasgrf2b	0.030516	0.054101	0.031034	0.059397	0.049563	0.043411	0.059634	0.07227	0.068579	0.153995	0.067362	0.033148	0.054065	0.026556	0.0143	0.047525	0.047263	0.042136	0.172326	0.075413	0.036703	0.066385	0.032144
ENSDARG00000002826	cep57l1	1.30825	0.352442	0.43447	1.27653	0.532357	0.366558	0.580138	1.46236	0.83845	1.01914	0.83082	0.506246	0.806605	0.972327	1.56698	0.76344	0.126471	0.527282	1.63543	0.271953	0.512628	0.855562	0.313099
ENSDARG00000002830	trmt2a	1.7266	8.04867	1.21012	2.23711	1.79769	1.63981	1.66447	4.61033	3.56293	2.82741	1.65886	4.04145	4.21957	8.13047	3.229	6.25872	4.63019	4.80973	1.57255	1.09133	2.30231	3.2702	1.89057
ENSDARG00000002831	COL4A4	0.029277	0.025085	0.013912	0.003699	0.061331	0.023769	0.016835	0.027728	0.029365	0.011505	0.003595	0.012383	0.015915	0.009444	0.012479	0.023736	0.035266	0.054172	0.212785	0.004696	0.025156	0.024019	0.02414
ENSDARG00000002840	ENSDARG00000002840	1.51029	1.3441	1.36639	1.43831	2.98962	3.47721	2.51272	2.80851	2.30239	2.24875	1.78616	0.880093	1.90673	1.42514	4.23031	1.6686	1.2222	1.62087	2.52986	1.76224	2.12361	1.86417	1.86957
ENSDARG00000002847	FNDC1	0.020829	0.01166	0.004222	0.013464	0.007158	0.027332	0.007614	0.045443	0.01341	0	0	0	0.0105	0.082186	0.091369	0.064499	0.03445	0.023891	0.06035	0.008538	0.009771	0.067379	0.015676
ENSDARG00000002872	zgc:113210	0.602667	0.880404	0.266471	0.493005	0.809888	0.615376	0.333673	1.05044	0.609808	0.687569	0.413203	0.683084	0.842816	1.09619	1.42595	0.84904	0.690281	0.642683	1.02262	0.291401	1.39162	0.989602	0.816428
ENSDARG00000002877	reps1	1.2556	2.36235	4.78207	3.64385	2.67891	2.30584	2.07915	3.44272	3.45263	3.1211	3.50243	1.40688	1.86987	1.62921	2.62985	2.73693	1.85519	2.44601	1.96767	3.57282	1.70243	2.37276	3.23965
ENSDARG00000002880	VPS50	1.69987	2.19633	1.51108	1.39355	3.15274	2.81057	1.554	2.55818	2.24227	1.45218	1.37332	0.525146	2.02407	2.14291	3.28041	2.76492	1.69657	1.80097	1.33729	1.20001	1.93238	2.65366	1.96297
ENSDARG00000002894	aven	4.50166	3.35763	1.77587	3.58992	3.80905	2.61496	3.75846	6.62304	4.84662	6.97015	4.00541	5.6105	3.25284	3.7743	4.09531	5.07224	3.33621	3.12338	4.10929	2.85896	2.95632	4.93174	4.83348
ENSDARG00000002897	ENSDARG00000002897	12.9503	9.47918	1.65729	7.36401	9.26097	5.78302	3.21377	2.83226	3.46158	3.61395	3.92422	6.55151	3.20321	2.79598	5.91356	10.8446	3.3887	8.69207	1.23397	0.852455	4.42311	7.85009	6.93409
ENSDARG00000002909	tjp3	1.4398	0.798094	1.77372	1.28401	3.77993	3.80206	3.50308	4.7035	4.23056	5.63434	4.11613	3.18654	3.08035	2.70103	6.52526	2.20451	1.04017	3.43164	2.92096	3.52656	7.37588	5.86112	5.89133
ENSDARG00000002912	adipor1a	7.1263	10.7139	3.29607	4.8591	9.68862	7.86315	4.93614	9.08999	8.21553	7.5944	5.48465	6.29191	6.72506	6.16848	8.77468	9.14348	4.91343	6.52033	3.29405	3.53936	9.17048	10.0037	8.7919
ENSDARG00000002916	SEC31B	1.10814	1.35661	0.975684	1.09815	1.74208	1.36888	1.25219	1.87848	1.3646	1.14237	3.23336	4.22086	1.03493	1.31449	1.69865	1.70513	1.13919	1.78025	1.24142	1.24429	1.50953	2.00398	1.72332
ENSDARG00000002917	gls2b	0.480401	0.232382	1.87443	0.364484	10.5266	17.0313	2.79678	4.5973	2.85422	0.577218	0.180377	0.25727	3.69256	5.03989	3.74166	0.636182	2.93903	0.839324	1.47457	0.157045	1.17243	2.46972	0.276625
ENSDARG00000002933	gbx2	0.021218	0.015709	0.006508	0	0	0.007259	0.007835	0.010829	0	0	0	0	0.016208	0.033116	0	0.01575	0.034731	0.01639	0.043816	0	0.010055	0	0.011621
ENSDARG00000002937	meis1a	0.851196	0.291512	1.05981	0.415674	1.56223	0.597599	0.957903	0.807584	0.56208	0.923729	0.27251	0.265114	0.475346	0.312902	4.56514	0.27042	0.198694	0.34792	1.16979	0.251607	0.306807	0.571768	0.615494
ENSDARG00000002945	bgnb	1.30266	4.65258	4.22528	3.07984	10.0514	6.82644	5.97114	8.17833	4.99193	4.35313	1.95711	3.4114	5.55698	3.2904	4.79697	2.58563	4.54129	5.67256	1.36513	1.25247	2.816	4.57756	3.81409
ENSDARG00000002947	abcd3b	4.72084	7.6218	1.23496	3.50962	2.28428	2.53817	3.01418	7.01685	4.58513	4.28957	4.11723	6.53537	3.00573	10.563	5.61935	6.17552	4.26394	3.30111	2.37156	2.17126	3.76423	3.69412	2.05384
ENSDARG00000002949	ppp6c	17.1554	24.4448	10.0784	13.8982	18.7126	18.1853	11.5434	17.6728	21.1033	12.6677	13.1922	17.724	16.8145	13.8801	21.2136	21.0136	17.9086	24.2116	18.4484	10.652	20.2692	20.5325	16.3245
ENSDARG00000002952	smo	0.072966	0.308302	0.134599	0.134909	0.296286	0.278088	0.111535	0.563925	0.316845	0.159894	0.156147	0.236622	0.268338	0.369128	0.554341	0.272765	0.189879	0.339833	0.159322	0.130511	0.192929	0.303309	0.20668
ENSDARG00000002956	ENSDARG00000002956	0.18961	0.7804	1.07974	0.672479	1.34167	1.22346	0.787269	2.19157	2.42775	1.02943	0.514563	0.518156	2.66724	3.344	4.66802	1.23195	0.383632	1.02461	0.924686	0.617168	0.398719	1.09029	0.93264
ENSDARG00000002959	gpr34b	0.023903	0.03938	0.065316	0.034725	0.073524	0.023495	0.013106	1.31259	0.345986	0.540168	0.01688	0.116273	1.32844	0.277116	0.88719	0.217749	0.03873	0.013708	0	0.022045	0	0.037586	0.032381
ENSDARG00000002967	pdap1b	5.66256	22.0704	5.40374	8.17707	11.3923	12.6808	6.72798	16.6794	16.0992	11.0918	5.67631	18.9471	13.2024	16.6533	13.3392	16.8527	21.7609	12.8992	6.81728	6.10491	7.54131	9.09153	7.2745
ENSDARG00000002968	A1CF	120.967	200.596	105.901	116.207	239.281	144.163	128.896	146.86	121.571	157.699	173.497	137.717	164.564	61.4529	161.506	202.139	122.538	187.858	125.04	142.423	165.306	181.294	193.143
ENSDARG00000002970	ss18	4.93847	7.16024	4.66497	7.04224	5.68133	5.36365	4.04923	7.21114	6.23285	7.07476	4.35668	5.73102	5.36397	4.81963	6.9809	7.46495	3.854	5.04223	8.11765	4.77522	5.3974	6.61474	4.612
ENSDARG00000002971	phc1	0.718626	0.220275	0.276866	0.59239	0.57945	0.33718	0.307496	0.502212	0.336374	0.694905	0.410711	0.26014	0.386682	0.495466	0.882545	0.39908	0.095064	0.489098	0.823086	0.320594	0.497978	0.882863	0.45916
ENSDARG00000002986	gda	43.3657	91.5123	22.5963	29.3	91.0113	54.9055	62.6108	33.1114	38.1056	31.1162	25.967	40.6439	68.0147	74.2578	68.8029	71.6017	46.4714	43.7091	26.6151	20.6071	82.1254	40.2526	63.2091
ENSDARG00000002988	tnnt2d	0.771127	0.383141	0.083615	0.426757	0.056474	0.126326	0.161069	0.361745	0.239179	0.250338	0.285248	0.53586	0.520602	1.9242	0.617168	1.00255	0.044873	0.021167	0.67555	0.135464	0.077516	0.011548	0.074617
ENSDARG00000002991	cep135	0.417315	0.154539	0.116249	0.181523	0.136544	0.096233	0.205534	0.717536	0.357905	0.386404	0.181597	0.24236	0.361765	0.308237	1.11695	0.287176	0.088047	0.134879	0.84523	0.236794	0.378272	0.430116	0.196001
ENSDARG00000002994	ENSDARG00000002994	6.12749	4.55837	2.22918	4.21427	6.21294	6.32519	5.31578	3.31697	2.56543	5.41465	2.71941	3.62144	3.58627	4.08338	6.36428	5.47314	3.64653	6.90976	2.57137	3.10952	7.16547	10.7134	7.16419
ENSDARG00000003008	PRKCE	0.536821	0.5494	0.161133	0.389926	0.760472	0.512659	0.467485	1.08172	0.980574	0.661699	0.409254	0.356083	0.767996	0.274421	0.721512	0.490876	0.326177	1.3049	0.776236	0.21379	0.438345	0.609187	1.01647
ENSDARG00000003017	ube2al	22.3339	17.3718	16.99	22.4828	20.2219	17.1042	15.518	21.465	18.7441	16.63	14.0177	23.4315	17.1318	10.8538	24.9556	22.1583	21.4698	19.9682	17.1298	15.3643	19.9908	15.865	20.1134
ENSDARG00000003020	lrrc4.2	0.007824	0.017185	0	0.022731	0.012032	0.030759	0.017158	0.029645	0.054657	0.070719	0	0	0.008873	0.029018	0.065746	0.007919	0.012676	0.017947	0.023988	0	0.01416	0	0.031795
ENSDARG00000003021	hdac8	2.93077	4.73035	3.48569	3.15178	3.3499	2.20471	2.07616	3.46763	3.23483	2.40444	3.03006	2.43559	2.96532	2.54334	3.64889	6.08527	2.65184	2.65449	5.8271	2.47115	3.12016	7.23796	9.38956
ENSDARG00000003022	ENSDARG00000003022	0.344532	0.372212	0.663635	0.689228	1.18993	0.843841	0.545038	0.993728	0.654024	0.561599	0.709976	0.836515	1.06981	1.38511	2.11216	0.823021	0.420969	0.803294	0.893569	1.08391	1.14561	0.940925	0.987031
ENSDARG00000003027	scnm1	9.83057	7.34249	3.92491	2.05654	0.984835	0.9253	8.13758	6.88205	3.01171	1.30946	10.3999	13.0212	4.67296	2.94021	8.02113	6.65056	0.997565	5.896	6.98508	2.83279	1.93677	9.68688	1.03178
ENSDARG00000003032	eif4a1b	134.831	224.893	133.057	134.26	217.087	214.34	164.14	186.228	270.523	121.854	140.006	166.382	215.89	426.688	190.613	245.726	200.844	228.044	123.759	134.209	174.134	182.008	189.984
ENSDARG00000003035	hspa9	57.1951	239.335	46.1048	79.474	94.9418	137.347	59.1523	176.074	147.833	62.6532	57.6343	107.405	78.0004	83.1129	84.3844	169.989	215.047	143.685	42.1298	42.6255	100.674	107.559	76.9498
ENSDARG00000003041	ENSDARG00000003041	0.146621	0.58559	0.242814	0.309819	0.45188	0.340569	0.438501	0.787865	0.270199	0.602432	0.395346	0.648377	0.438422	0.371388	0.597407	0.768947	0.475139	0.690178	1.10349	0.540898	0.356413	0.554447	0.433368
ENSDARG00000003046	ENSDARG00000003046	0.177255	0.761495	0.832253	0.446187	1.26249	0.651809	0.261892	1.4695	0.96849	0.850997	0.567183	0.539234	1.23563	1.10922	1.07197	1.59489	0.893764	0.906241	0.329787	0.479209	0.712101	0.689501	0.666044
ENSDARG00000003054	tacr3l	0.047276	0.043856	0.016562	0.147923	0.106265	0.189446	0.135586	0.03307	0.021055	0	0	0.035379	0.012374	0.015585	0.005093	0.046121	0.064704	0.23775	0.384691	0.187819	0.255893	0.29257	0.172234
ENSDARG00000003058	cep43	4.65899	7.27481	1.32234	4.41473	6.21715	4.87709	4.41512	7.98275	5.52832	2.71966	2.59139	2.74051	6.74214	5.52688	8.61078	7.71557	3.4013	4.70875	4.34121	2.96079	8.69164	6.5252	5.62394
ENSDARG00000003061	cd276	0.426776	0.789724	0.904335	0.487398	1.42463	0.769765	0.931008	4.37254	2.80002	1.70591	0.434376	0.444121	4.881	0.532604	4.92258	1.69091	0.984298	0.935566	2.68972	0.876613	0.615885	1.23937	0.577603
ENSDARG00000003068	gorasp1a	2.31094	6.42246	1.29096	1.73348	3.17628	3.11789	0.962371	3.69675	3.68102	1.87905	1.49851	2.23247	3.71113	5.01022	4.02698	4.74294	5.60781	4.93577	1.51483	1.32958	2.64815	3.31116	1.86154
ENSDARG00000003069	btbd7	0.224069	0.628351	0.273844	0.193306	0.765228	0.485503	0.491817	0.909321	0.801508	0.500994	0.616386	0.461552	0.499088	0.382656	0.549445	0.719761	0.495493	1.15402	0.453128	0.365902	0.881373	0.889198	0.528929
ENSDARG00000003077	gpx9	0.018875	0.062192	0	0	0	0.030251	0	0.065841	0.014849	0	0	0	0	0.028545	0.014369	0.047857	0.045724	0.068715	0	0	0.043313	0.010838	0.053365
ENSDARG00000003081	mybphb	0.895652	0.476343	0.069908	0.03155	0.624967	0.38694	0.430685	0.589834	0.606858	0	0.094135	0	0.402416	3.16223	0.290883	0.371103	0.229268	0.360023	0.027738	0.061478	0.013569	0.356466	0.038964
ENSDARG00000003084	spire2	0.122361	0.042831	0.027453	0	0.034776	0.051843	0.046855	0.091547	0.027269	0	0.034998	0	0.040953	0.048919	0.060418	0.109088	0.080607	0.032475	0.038299	0	0.037115	0.077113	0.117489
ENSDARG00000003085	STAMBPL1	0.310905	0.360386	0.142387	0.517781	0.519555	0.276296	0.392692	0.943753	0.686059	0.51877	0.407852	0.483359	0.842283	0.283434	0.891329	0.449836	0.34361	0.488687	0.878659	0.83699	0.901273	0.646785	0.38575
ENSDARG00000003087	ubxn6	1.30316	2.07348	3.7472	3.79158	5.86226	5.20325	2.78929	3.49275	4.72268	4.33192	3.63423	2.43874	4.29041	2.83777	2.94302	1.99338	1.43353	1.3941	2.39629	2.08072	3.56934	3.37013	3.81538
ENSDARG00000003090	or30bt4	0.014298	0.048981	0	0	0.021989	0.028107	0.015679	0.016011	0.041391	0	0.020194	0	0	0.026521	0	0.014472	0.093306	0.098389	0	0	0.020122	0.026979	0
ENSDARG00000003091	oclnb	0.060422	0.128666	0.069942	0.11022	0.247114	0.060574	0	0.326919	0.187332	0.111418	0.043522	0.225791	0.405856	0.360103	0.647391	0.062263	0.039943	0.034586	0.03335	0.021405	0	0.065935	0.031441
ENSDARG00000003098	kdm5bb	3.3884	9.91033	6.16205	5.74111	9.2391	9.14362	6.29961	9.61416	6.90889	6.1582	3.99086	6.46042	6.41215	7.50269	9.02595	11.144	7.46861	6.68078	5.81101	6.16152	6.55239	7.71387	6.99891
ENSDARG00000003109	rcan1a	3.2953	5.28627	3.64145	4.38556	6.59511	5.88985	16.6947	7.18867	6.65326	7.46834	3.72241	6.36089	6.3647	8.97136	15.9252	5.45762	3.24241	2.69252	4.41145	4.06707	4.72056	4.6153	3.35567
ENSDARG00000003113	ada	1.66135	2.33476	2.22634	1.73845	1.89918	1.27634	31.0617	3.91196	3.91573	2.76182	1.68119	2.6009	3.97076	5.38998	7.38187	1.9844	3.61013	3.49897	1.61018	2.25429	2.9293	1.94174	3.11293
ENSDARG00000003127	zgc:123105	37.311	31.8529	28.9897	52.0429	48.2092	40.8809	28.4182	26.1836	25.647	53.9404	25.5271	26.422	31.1621	19.3313	33.1882	32.5559	32.9172	33.1307	34.4456	42.6642	29.3257	45.1519	43.2944
ENSDARG00000003132	apip	13.4154	13.0611	7.92126	13.1565	22.9752	9.87923	19.9784	14.3512	13.415	24.2913	20.8604	18.3213	21.8396	15.857	24.5687	6.89648	13.1654	12.9601	19.237	14.8705	23.5253	10.8733	15.0779
ENSDARG00000003142	dachc	0.130813	0.459324	0.074579	0.22819	0.101091	0.171692	0.907402	0.699389	0.252835	0.24671	0.084807	0.159316	0.179544	0.329074	0.879219	0.229611	0.164221	0.506639	0.24269	0.412302	0.223457	0.131266	0.125868
ENSDARG00000003144	pxmp2	148.05	153.14	122.93	135.654	150.77	148.073	111.2	73.184	135.311	124.501	151.652	138.096	29.9915	86.5026	78.2026	121.38	136.438	122.067	108.268	115.649	151.832	178.933	143.295
ENSDARG00000003146	ENSDARG00000003146	0.006813	0	0	0.019794	0.010478	0.020496	0.019378	0.010325	0.029657	0	0.009622	0	0.007727	0.006492	0	0.013791	0.033116	0.023442	0.041778	0	0	0.022101	0.027687
ENSDARG00000003151	skp1	104.453	91.2936	75.0553	97.6082	86.8218	85.5994	65.0575	106.794	92.77	110.123	104.826	101.312	72.4613	60.3794	94.7956	89.0166	79.8805	75.0742	111.026	95.9013	104.835	100.557	88.5164
ENSDARG00000003153	nudt21	12.2261	15.4683	4.43167	9.18267	6.48092	5.96776	6.77953	10.3469	9.16938	6.76624	6.18673	10.1143	7.07463	7.77806	12.1149	12.2897	9.16375	9.39638	7.48054	4.14213	10.3393	8.91044	5.89645
ENSDARG00000003157	ENSDARG00000003157	0.680895	0.959945	0.38935	0.62099	0.586138	0.526752	0.452864	0.985231	0.890683	0.687656	0.491183	0.698406	0.493049	0.763156	0.841945	0.788073	0.595135	0.490372	0.383211	0.547924	1.1063	0.77232	0.495657
ENSDARG00000003165	nr2f6b	3.02081	2.09831	1.45486	1.70228	2.66558	4.93044	5.89759	7.64415	10.0577	6.04228	3.88235	5.32973	6.77717	4.34632	7.43184	2.99595	2.31561	2.57182	2.53921	2.04432	4.23616	5.86208	3.23307
ENSDARG00000003167	mlst8	6.79701	4.40498	2.62702	6.67635	6.18449	5.05241	4.91233	6.31797	4.91408	5.75534	4.44115	7.52045	6.48571	4.14764	8.4438	5.07157	3.2632	4.53352	4.38174	4.14636	9.36643	7.87276	9.12497
ENSDARG00000003169	magi1b	3.48213	5.83068	1.62891	1.10086	5.45229	4.78802	2.38211	11.2813	6.86322	6.98908	1.9525	1.80088	4.34369	4.9727	5.6314	10.0761	2.29566	1.74448	1.0638	1.91981	2.72179	4.71373	3.59403
ENSDARG00000003175	stx5al	16.0621	12.7359	7.82037	12.7125	10.1703	9.22758	6.49104	15.2548	13.8586	10.1118	11.7032	13.9011	10.9731	11.2629	18.7134	14.6961	10.4246	13.0257	10.9645	10.457	16.3454	17.3358	12.2552
ENSDARG00000003181	sult1st4	30.5822	47.375	54.9221	45.6311	77.5212	68.8592	46.4732	24.4229	18.3707	46.7254	33.6824	31.3156	46.4759	12.0822	35.5552	36.3219	29.5515	28.316	38.4454	34.6489	46.6725	43.1916	47.53
ENSDARG00000003189	psmd1	10.7306	14.7947	4.95529	8.42142	8.81715	9.49662	6.02687	16.5837	15.2094	14.7557	11.7705	11.3411	5.81949	6.18433	13.5208	14.8684	9.79102	11.9842	11.5869	8.43687	17.1856	18.1524	8.79124
ENSDARG00000003193	rassf7b	6.11367	11.7055	10.5462	9.77026	11.6915	9.56336	10.554	28.7548	20.3451	18.0297	10.6877	7.75094	18.029	9.90652	18.9863	15.1277	13.2163	8.4889	10.357	11.7338	14.3373	12.2852	12.3341
ENSDARG00000003197	ENSDARG00000003197	1.41184	2.21803	2.31589	2.59251	1.76102	1.59626	1.72559	2.25881	2.21843	2.31039	2.20598	1.428	2.20043	1.75596	2.4155	1.9648	2.29401	1.09971	1.24185	1.46926	2.48046	2.76588	3.456
ENSDARG00000003200	foxm1	0.058851	0.116926	0.01915	0.097739	0.058203	0.279843	0.211861	0.305921	0.289282	0.418109	0.077208	0.040909	0.273803	0.105299	0.711224	0.090586	0.375522	0.236326	13.5766	0.170637	0.070987	0.172176	0.039872
ENSDARG00000003203	rhcga	0.048415	0.049453	0.119231	0.01998	0.010576	0.033793	0.045245	0.0469	0.049742	0	0.019425	0	0.031198	0.044645	0.048158	0.00696	0.011142	0.039437	1.13202	0	0.122548	0.021626	0.058939
ENSDARG00000003205	ngly1	3.08478	3.56665	2.57363	3.66181	3.70469	3.37172	3.03719	4.34018	3.82505	3.85872	2.44759	3.46085	3.90796	2.82362	5.92202	4.05205	2.84905	3.95197	3.08529	3.20586	3.30422	4.51993	3.33209
ENSDARG00000003206	chchd6a	9.07845	6.49645	6.63521	10.558	7.40488	6.10095	9.09657	9.39905	5.87758	6.44214	5.76322	6.20787	6.59914	6.61293	9.91606	7.62612	4.11075	5.16657	6.56192	2.46101	8.67405	6.27335	8.23175
ENSDARG00000003207	mterf3	8.30303	64.8022	35.8059	11.9789	16.4836	11.6601	11.271	25.3736	53.907	37.933	43.9294	40.0907	16.3984	40.8286	12.6855	20.3304	20.3638	12.4774	24.53	19.5772	47.8274	12.9485	21.8107
ENSDARG00000003208	pomk	0.714793	0.233851	1.2521	1.73213	1.44081	1.18392	1.06908	1.11052	1.42843	1.45721	1.5036	0.473462	0.827967	0.750394	1.26953	0.329787	0.221777	0.227777	1.22642	0.914508	1.30131	1.1383	1.45836
ENSDARG00000003210	ANO2	0	0	1.3078	0.363975	0.027735	3.43826	1.09899	0.555135	0.027896	0.348424	0.530802	0	0.054648	0.134061	1.18772	0.048769	0	0.098666	0.044321	0.017775	0.050759	0.145463	0.287196
ENSDARG00000003213	naa15a	3.70808	24.2782	2.28586	2.84665	6.9598	7.33318	4.20948	12.4685	10.5773	3.55705	2.56343	5.6253	5.86136	9.22128	7.21545	16.619	18.4253	13.72	2.93642	1.9109	4.72989	7.21403	5.23838
ENSDARG00000003216	anxa2a	6.85659	7.88678	4.92014	15.1847	7.65165	9.24158	4.44866	29.2836	13.4504	13.8978	9.65128	14.3539	8.33203	18.5783	80.5692	23.2021	11.7318	11.5158	23.3404	7.21246	5.48986	2.29657	2.56176
ENSDARG00000003217	urb2	1.71089	12.4409	1.15227	2.36501	3.88169	3.20381	1.3636	5.9607	5.97739	2.90022	1.73608	3.08703	3.74831	6.06931	2.15521	8.47232	9.05673	4.97395	2.39926	1.47088	2.63929	2.52123	2.92411
ENSDARG00000003219	bin2a	3.06965	1.325	2.11482	1.74275	1.57275	1.01883	37.6236	13.1779	1.86258	9.45219	1.67735	1.7952	1.41991	3.45452	39.8032	0.999251	1.12942	0.720324	2.02494	0.998395	2.4343	1.55546	3.13256
ENSDARG00000003229	gdf9	0.014259	0.039153	0.012988	0	0	0.028031	0	0.043222	0.01032	0	0	0	0.024359	0.033062	0.010153	0.064949	0.05776	0.024972	0.021861	0.026302	0.120404	0.035874	0.02889
ENSDARG00000003235	nup88	3.60663	7.73539	1.82887	2.51796	4.34581	3.77265	3.46005	6.18992	5.29948	3.80653	2.81008	5.22496	3.68947	5.23021	5.57327	7.22138	5.13252	5.00503	3.7052	2.42032	5.57427	5.90862	3.46419
ENSDARG00000003244	ENSDARG00000003244	6.14717	13.7724	4.99916	8.5198	9.94583	7.76953	7.10083	12.5272	11.7365	7.6286	6.13741	10.4291	8.33673	10.3752	10.947	12.9405	11.7609	11.0031	6.79343	4.132	12.0243	7.76352	9.18926
ENSDARG00000003250	pik3cd	0.161476	0.303248	0.230712	0.218377	0.569356	0.448738	0.543372	0.698165	0.459394	0.528378	0.129735	0.189557	0.792427	0.831269	1.50487	0.475572	0.291	0.181975	0.098462	0.082148	0.19587	0.283622	0.237559
ENSDARG00000003251	zbtb22b	2.9477	8.00368	6.56014	4.14247	2.84535	4.53231	3.77839	7.9214	3.11196	3.47766	3.07652	3.30255	3.94006	1.30135	4.59609	6.94689	5.537	16.5089	3.7558	5.25973	3.91747	4.103	6.03943
ENSDARG00000003257	zgc:101559	0.862455	0.539892	0.565761	1.38924	1.39514	1.1464	0.744847	1.4392	1.14477	1.77732	1.47058	0.60864	0.993401	0.584384	1.23299	0.642977	0.383749	0.722688	0.938575	0.511044	1.37727	1.77319	1.28945
ENSDARG00000003259	loxa	0.055223	0.054141	0.030986	0.098842	0	0.038771	0	0.20924	0.110794	0.226112	0.047107	0	0.019293	0.109752	0.209939	0.047911	0	0.048774	0.157231	0.06275	0	0.026747	0.029251
ENSDARG00000003269	CLCN3	2.71491	6.82663	3.73571	4.27312	6.85316	4.84988	2.37151	9.37169	8.25606	3.46741	4.15116	5.59544	3.17161	3.67907	5.49739	7.57911	4.27644	5.2081	4.20748	3.44625	4.07359	6.20425	6.93836
ENSDARG00000003270	dhps	3.82876	11.4967	4.55931	5.39167	4.9836	4.59534	6.1629	6.17056	3.86137	2.50672	2.97618	3.22427	3.79738	3.9709	5.16276	8.62497	7.56276	3.42897	4.60781	3.63183	6.28556	5.51875	5.3674
ENSDARG00000003281	pik3ip1	0.786381	1.00503	3.78968	5.71198	2.28689	0.997804	0.68203	3.26129	4.79098	3.29567	4.19027	0.904142	1.11895	3.11319	2.17278	1.34606	1.23952	0.672367	3.58391	1.42414	1.16706	0.642388	1.28805
ENSDARG00000003287	wdr12	5.64865	17.2317	1.8422	3.7357	2.59954	3.04588	2.93871	8.63769	8.36428	3.32998	4.11146	8.01117	5.32526	14.3433	6.2726	9.34388	11.3879	8.11925	3.00108	1.46561	5.60126	4.2661	3.38575
ENSDARG00000003290	dab1b	0.031184	0.025687	0.027532	0.158551	0	0.140908	0.133234	0.011815	0.033852	0.070468	0	0	0.030123	0.01446	0.010903	0	0.050525	0.046344	1.21229	0	0.159767	0.034221	0.05876
ENSDARG00000003293	sox9a	0.008594	0.047193	0.172202	0.049937	0.373384	0.141198	0.009424	0.955981	0.253072	1.1652	0.083247	0	1.01042	0.33596	2.22654	0.17145	0.028787	0.05914	0.304984	0.164608	0.283867	0.092052	0.14156
ENSDARG00000003303	stc1	0	0.039132	0	0	0	0.01751	0	0.040499	0.060765	0	0	0	0.08082	0.066088	0.049902	0	0	0.04137	0	0	0	0.067232	0
ENSDARG00000003307	STX16	2.92384	2.88883	2.37541	2.77054	4.74625	2.40218	2.20106	4.82426	3.63582	3.23174	2.82224	2.87743	3.6028	2.98982	3.71564	2.13777	2.19524	4.56758	3.70471	2.13596	3.84132	3.73161	3.5758
ENSDARG00000003308	emc2	14.1184	18.2609	14.1832	16.1648	18.8674	16.5643	12.0604	18.9588	17.5546	17.5094	15.2295	18.7401	16.6727	12.2064	18.7952	19.3124	16.7738	16.5025	15.2443	17.7456	17.8859	17.4256	16.5317
ENSDARG00000003311	pank2	4.30595	3.39514	4.51948	5.79774	10.1009	7.897	5.76224	5.2237	4.92253	5.42052	4.50862	3.02414	6.42629	7.07982	7.75114	3.64015	3.68789	4.33364	7.22303	3.55084	7.5283	6.062	8.12743
ENSDARG00000003313	ENSDARG00000003313	0.769603	0.716347	0.64441	0.513897	1.81619	0.787766	0.55157	3.06163	1.89613	1.09918	0.546467	1.12887	2.0379	1.34823	1.39348	2.22097	0.358233	0.76355	0.815584	0.67289	0.777872	1.1926	1.01187
ENSDARG00000003320	fam91a1	4.43591	7.26934	2.26534	3.83644	5.05439	5.42641	2.59267	4.67347	4.22221	4.03662	3.26687	3.57518	3.03288	3.37794	6.2931	7.09278	4.68057	6.75325	3.03211	3.33905	3.70357	4.97641	4.18006
ENSDARG00000003326	cacng5a	0.074199	0.018155	0.037546	0.14372	0.114114	0.121154	0.098643	0.051651	0.047733	0.074522	0.023288	0	0.046753	0.007646	0.034641	0.091778	0.120223	0.066192	0.012639	0.015207	0.011602	0.062256	0
ENSDARG00000003328	ENSDARG00000003328	0.444159	0.424483	0.635769	0.903802	1.33339	0.986519	0.33946	1.73878	1.46703	0.722051	0.784412	1.45423	0.950354	0.812649	2.43944	1.05726	0.35998	0.545455	1.08943	0.345488	1.25055	0.905247	1.22364
ENSDARG00000003344	trpc2b	0.031909	0.026931	0.003633	0	0.018403	0.019852	0.008753	0.04032	0.023058	0	0.005634	0	0.018096	0.014797	0.01676	0.051599	0.058175	0.032101	0.055035	0	0.01684	0.044541	0.010807
ENSDARG00000003373	commd2	10.5024	2.9001	4.61119	9.63303	3.90828	5.46396	5.33388	7.31176	5.74733	12.0238	7.37466	7.33955	6.82284	4.98997	10.0104	4.60962	4.14968	4.14436	6.54397	7.9832	7.48796	7.653	5.08318
ENSDARG00000003375	gng12a	14.9229	15.9887	3.8201	10.2095	10.3834	15.874	7.05924	17.2349	18.993	8.80926	5.28458	15.5761	12.3166	8.74002	21.4856	22.4403	11.3495	15.4297	6.13643	5.74191	12.111	12.9095	8.77016
ENSDARG00000003380	paox	3.02171	7.55706	2.12333	7.47522	0.652472	1.95038	0.480229	2.29614	6.66032	0.230672	3.19017	7.76029	0.926515	1.42595	4.38686	3.22465	3.43631	2.43643	2.36205	1.99008	13.3645	2.67961	0.490591
ENSDARG00000003381	ENSDARG00000003381	0.428876	0.248306	0.395609	0.228175	0.745191	0.640376	0.243212	0.322136	0.362326	0	0	0	0.062851	0.308551	4.8028	0.514458	0.172195	0.233187	0.508198	0.437523	0.796597	0.462088	0.494179
ENSDARG00000003382	cwc25	3.57134	4.1368	4.71537	6.53775	5.1482	4.5968	3.6761	5.50471	5.50464	6.78095	4.1464	4.63734	3.87627	4.0978	5.43349	4.66233	2.81179	3.17033	5.66652	3.7401	5.42161	4.6732	3.93679
ENSDARG00000003383	asb8	2.35843	2.28387	5.86118	6.97727	6.687	4.88297	5.13464	3.78652	3.30672	7.44748	5.97	4.07397	3.87094	3.28123	6.23652	2.97075	1.87291	3.20318	5.95014	6.48667	6.00044	9.42738	8.00983
ENSDARG00000003395	ENSDARG00000003395	0.050133	0.077785	0.030711	0.030354	0.072301	0.054397	0.089258	0.066348	0.028283	0.077486	0.022404	0.013899	0.041583	0.040215	0.066194	0.07852	0.049906	0.046236	0.138162	0.022446	0.042769	0.054364	0.035926
ENSDARG00000003398	rbpja	1.70407	3.23989	1.57672	1.98989	2.60011	2.4867	1.4521	3.59006	2.63735	2.63232	1.79372	1.73132	2.61239	2.8765	3.18364	2.96394	2.81358	2.19649	1.87329	1.40255	3.29	2.52694	1.74448
ENSDARG00000003399	fgf8a	0.033239	0.04369	0.01208	0	0.010198	0.013036	0	0.005025	0.019196	0	0	0	0.007521	0.061036	0	0.033559	0.021489	0.05324	0.390497	0	0.009332	0.029195	0.051024
ENSDARG00000003403	TENM1	0.634055	0.621207	0.848305	0.726235	2.0776	1.62559	1.17895	0.091252	0.027121	0.015008	0.016841	0.033144	0.03809	0.128583	0.066467	0.692527	1.40304	0.812488	1.38432	1.52566	0.899546	0.021353	0.656815
ENSDARG00000003411	foxa2	23.9314	29.2618	21.9868	28.9148	22.8584	27.8303	10.6282	29.9697	22.4661	30.2209	20.1114	28.8181	11.5723	10.3627	17.9177	18.3491	23.591	17.1471	21.9896	33.2146	20.6366	16.1957	22.3875
ENSDARG00000003414	capslb	0.06119	0.033724	0	0.044433	0.02352	0.045095	0	0.011589	0	0	0	0.297562	0	0.073146	0.042839	0.015479	0.103035	0.035081	2.08667	0	0.064567	0.009619	0.041435
ENSDARG00000003420	chrna5	0.104401	0.077117	0.161441	0	0.188974	0.09506	0.009624	0.090144	0.048104	0.100135	0.015646	0	0.012564	0.07326	0.172748	0.089702	0.028442	0.012709	0.1019	0.081734	0.187141	0.013938	0.083228
ENSDARG00000003421	igf2bp2a	1.21429	5.96489	1.29425	1.17857	4.2671	2.99395	2.67281	3.50923	2.68981	1.13801	1.50136	2.06292	2.16529	2.58657	2.0783	3.34745	2.56164	2.95187	0.811193	0.745062	2.5069	2.44811	2.16029
ENSDARG00000003429	hnrnpdl	59.8836	95.947	54.0537	80.1056	80.6152	69.6769	55.6878	102.248	93.4126	85.5824	72.1989	123.906	84.7259	86.5772	87.6922	93.7086	80.9398	87.1206	76.5276	66.3504	102.396	78.1413	63.2069
ENSDARG00000003444	dhrs7	21.5395	27.1355	18.0852	18.3292	32.5083	39.4527	29.2425	26.1972	27.3211	19.4247	17.5842	13.6929	19.356	13.625	22.283	20.9242	15.7805	21.9378	19.8634	13.9775	26.6877	26.1073	24.3786
ENSDARG00000003446	ippk	0.640228	3.40873	0.522051	0.655482	2.31825	3.17039	2.5475	3.60536	1.75631	1.15744	0.688952	0.949114	2.79393	1.98494	4.57747	2.64765	2.98386	3.82624	0.860009	1.4621	2.15385	3.02564	2.26327
ENSDARG00000003449	pde10a	0.056676	0.305793	0.3696	0.0988	0.907213	0.288013	0.159089	0.591911	0.552141	0.305989	0.279003	0.234974	0.372181	0.480852	0.750162	0.358167	0.281817	0.180088	0.404698	0.184768	0.122502	0.17441	0.269667
ENSDARG00000003462	fech	1.40668	2.48871	1.54538	1.88102	1.32186	2.3918	1.50557	2.1908	1.06721	2.21977	1.97067	2.17187	1.15208	0.952433	1.31324	1.38899	1.51923	2.45937	1.77973	1.81185	2.79619	2.52852	1.4819
ENSDARG00000003469	neurod4	0.015355	0.033756	0.013986	0	0.023616	0.020217	0.016839	0.034909	0.011113	0	0	0	0.026124	0	0.010753	0.015542	0.03732	0.017612	0.035312	0	0.02161	0.024145	0.031203
ENSDARG00000003475	sult1st5	11.0811	10.6927	7.41306	12.6902	12.3736	10.3628	14.6297	7.20925	15.0583	14.6822	13.9988	18.5534	12.987	4.1117	13.9808	6.77278	9.29462	13.4468	10.0519	9.49002	18.4399	11.6029	14.8312
ENSDARG00000003486	ppp1caa	22.3526	23.8503	22.5181	21.006	30.4954	22.9027	26.2253	25.5759	23.1915	24.3643	18.1983	12.4247	22.7792	9.82407	16.7523	26.1559	24.6427	20.4512	17.4474	20.5218	26.3217	25.3642	26.8167
ENSDARG00000003487	nup93	5.23678	9.91452	2.66156	5.03017	2.75744	2.26151	2.79015	8.22251	6.95151	4.90016	5.74167	5.29069	3.31988	5.47319	6.09075	7.71984	7.31497	5.97809	5.09613	3.1755	3.96269	4.65569	3.47286
ENSDARG00000003495	MADD	1.4307	1.31833	0.610474	1.15379	2.90172	1.73068	0.915626	2.80079	2.29506	1.02975	1.4967	0.380995	1.74167	2.95173	2.51775	1.6141	7.19047	2.35309	1.01096	1.40854	1.79541	1.99768	1.7758
ENSDARG00000003512	anks1b	0.333878	1.35062	0.460756	0.543813	1.61406	0.968262	0.80969	2.33858	0.73047	4.36833	1.05267	0.561868	0.572027	0.917812	1.07941	1.37461	1.1143	1.41276	0.818151	1.45818	1.60394	0.787063	0.915754
ENSDARG00000003517	impa1	10.2698	4.81717	2.93369	5.61562	4.38781	4.14323	4.66013	7.99922	7.46251	9.54926	6.05924	6.41655	4.01483	2.94218	11.5953	6.89732	3.51309	4.63265	7.71074	5.76408	7.2012	4.09911	3.64217
ENSDARG00000003519	aprt	8.16462	9.13943	1.97629	5.22781	4.95664	3.4294	3.41812	7.22647	7.35328	4.06611	3.05706	4.89107	3.93377	6.10686	4.27679	6.82922	8.74621	6.08803	2.03643	1.92143	13.1709	4.03136	4.96385
ENSDARG00000003520	TBC1D14	1.02533	1.37832	1.33261	1.52207	1.6819	1.16676	1.19163	2.97723	1.28449	1.02127	1.44353	1.20874	1.85684	1.77538	4.0914	1.7112	1.31545	0.987478	2.37798	1.45103	1.001	1.51515	1.64692
ENSDARG00000003523	itln3	5237.89	248.788	119.586	133.584	364.452	63.1539	153.174	634.38	467.139	829.415	1973.06	991.424	506.568	1179.46	2169.68	243.613	67.0173	157.337	122.703	82.6972	47.9211	172.06	70.498
ENSDARG00000003526	psma5	105.271	51.5843	28.6256	50.5461	36.3845	35.7079	29.4367	60.2744	55.7627	42.6177	52.5509	60.4795	44.0318	35.3625	80.8213	57.4538	41.1953	41.8303	48.3867	31.8699	69.0508	63.634	44.4566
ENSDARG00000003527	mak16	15.4494	58.24	7.6606	11.3412	15.9148	19.5522	11.4276	30.2038	24.626	9.92014	8.86193	35.049	32.656	59.0569	29.6155	41.6259	59.8596	17.2628	8.39744	5.32652	15.9198	12.0505	11.3644
ENSDARG00000003531	tcea1	3.8013	7.00285	2.25228	3.782	4.59265	4.31057	3.53822	7.24242	6.09137	3.66077	2.94563	5.02268	5.95869	7.50166	7.25923	7.93666	6.2011	5.14188	3.35419	2.08802	6.26601	6.43358	4.0589
ENSDARG00000003533	COL8A1	0.066357	0.037227	2.89119	0.439007	0.029695	0.023716	0.079677	0.539506	0.767102	0.858517	0.027635	0.047588	1.28121	0.114865	1.13969	0.063202	0.029425	0.043098	0.326156	0.643804	0.071998	0.030121	0.072698
ENSDARG00000003544	ADARB1	0.503423	1.35023	0.460989	0.39804	1.3493	1.04681	0.755927	1.07042	1.03138	0.431157	0.63068	0.230975	0.931605	0.843704	0.947757	1.14157	1.20903	1.22155	0.607581	0.84561	2.25431	1.74501	2.06357
ENSDARG00000003553	gnrhr2	0.038659	0.084919	0.413737	0.02808	0.104046	0.095255	0	0.454079	0.363717	0.174723	0.109202	0.188048	0.438466	0.044818	0.203045	0.430425	0.062638	0.02217	0.074084	0	0	0.036473	0.013093
ENSDARG00000003564	dohh	17.3933	35.7283	13.436	15.1926	22.3693	20.3423	21.4424	23.5144	25.4349	17.5383	22.0589	18.0727	29.8722	23.4317	18.2323	29.5556	27.112	17.9452	10.6536	8.04605	18.1649	15.8299	17.1127
ENSDARG00000003570	hsp90b1	140.53	245.447	18.0824	53.3081	122.934	161.571	71.9575	684.809	433.295	175.234	198.269	125.443	142.464	197.246	910.258	357.84	114.02	473.931	132.58	123.262	309.153	845.947	434.582
ENSDARG00000003573	dctn5	6.35408	4.68976	4.70718	6.89228	5.57671	4.16369	4.21785	7.15203	5.98432	7.96449	5.43251	7.08831	7.07227	5.45314	11.605	5.47105	3.12982	7.34626	7.6113	5.68827	8.44152	8.80296	6.65672
ENSDARG00000003576	klhl32	0.334281	0.188914	0.147976	0.283215	0.616443	0.314802	0.351217	0.504771	0.642469	0.996406	1.20175	0.587056	0.831327	1.30873	0.910177	0.358307	0.165462	0.221227	0.662861	0.553349	0.189442	0.580983	1.00446
ENSDARG00000003584	pla2g7	15.1734	21.9763	26.4321	30.793	24.3426	20.1683	18.4584	20.9637	22.6817	25.8253	30.12	22.8722	13.052	11.0528	16.3602	19.6502	20.7782	19.535	22.0259	25.9849	31.9294	19.3772	22.7452
ENSDARG00000003592	surf1	16.8263	13.1525	8.89654	12.5237	12.9317	10.1263	10.4056	12.5028	12.0777	14.5219	13.4281	12.2698	12.4772	9.84153	12.9465	13.8285	9.5908	9.42107	10.0288	9.74203	15.4461	15.1029	14.1647
ENSDARG00000003599	rpl3	1057.64	1857.01	1063.21	1107.54	1157.05	1262.61	1193.49	1792.94	1739.37	1027.61	1349.42	1004.72	1447.07	2885.3	1422.55	1694.82	1601.98	1605.9	956.191	947.039	1318.1	1252.06	1256.54
ENSDARG00000003607	nr2f6a	3.46217	3.24886	3.54291	3.8426	3.31183	3.39165	2.14631	7.22464	5.68053	7.50173	5.71907	2.28194	2.93498	4.00724	2.96117	5.46694	4.17016	2.03396	3.33057	3.78133	3.16982	2.95721	3.11728
ENSDARG00000003615	slc26a3.2	9.19477	0.737696	10.2206	16.8759	16.6993	6.11389	25.0914	7.83001	11.2985	9.1587	4.78291	1.37052	6.98711	18.0051	28.1925	2.97795	1.13251	1.32992	1.65303	2.03881	16.8518	11.0609	14.3278
ENSDARG00000003616	arih1	2.2168	4.26941	5.39384	5.84949	5.01224	4.19859	2.66678	5.83239	5.40049	6.15531	4.34665	3.6626	3.82843	2.79324	5.18422	4.77603	3.82457	4.23516	5.52433	3.99828	4.67365	4.78826	4.88947
ENSDARG00000003631	clockb	1.2998	4.00325	1.57382	1.79754	2.94985	2.24575	2.17715	3.62497	2.13673	2.24097	2.65261	1.7257	2.28193	3.27828	2.4486	3.88996	2.63228	2.28864	2.24628	1.49697	2.47193	3.28531	2.48737
ENSDARG00000003632	cav4a	0.055607	0.024437	0	0	0.017109	0.010985	0.317176	0.067433	0	0	0	0	0.025233	0.588103	0.031162	0	0.018025	0	0.017055	0	0.015656	0.027988	0
ENSDARG00000003635	mogat3b	12.0803	24.1969	8.98509	17.1127	44.366	49.6408	32.1351	19.3551	24.3994	18.1157	14.8291	29.8959	33.414	12.4329	34.9313	27.5316	23.7229	36.9701	13.2629	15.7313	33.2656	43.2078	33.2884
ENSDARG00000003641	tfg	12.6732	31.4134	22.4463	33.0355	26.4532	19.1361	16.3194	20.3803	22.0769	21.3099	18.1374	24.9106	12.3246	11.5048	19.5461	26.5913	22.4046	25.5306	13.3711	12.8029	23.67	23.327	14.0726
ENSDARG00000003642	zfyve19	11.6902	8.57895	10.4645	11.3105	11.9181	10.5721	10.4781	3.94684	3.05518	7.99739	4.56994	5.41031	4.98868	3.5753	7.18433	7.2876	4.46443	4.66813	11.5099	13.3352	7.59522	6.21694	9.41717
ENSDARG00000003655	tmem59l	0.141748	0.306002	0.231506	0.269501	0.398418	0.230368	0.15544	0.511154	0.481097	0.220914	0.186396	0.142657	0.37698	0.457865	0.479202	0.188002	0.221908	0.207529	0.314731	0.126222	0.220123	0.310506	0.271484
ENSDARG00000003675	cryl1	17.142	17.6562	12.0122	17.7304	18.2812	14.2059	13.1573	21.9718	27.6215	22.3945	27.3569	23.249	23.85	19.8022	22.8392	18.6092	16.208	19.557	15.6767	12.9954	35.0303	27.4935	28.1953
ENSDARG00000003680	runx1t1	0.069339	0.175171	0.081255	0.204842	0.247666	0.11846	0.023159	0.288635	0.20155	0.047722	0.115576	0.025681	0.131712	0.445017	0.188555	0.179013	0.072334	0.301722	0.174457	0.111987	0.592895	0.139687	0.160906
ENSDARG00000003681	eif5	84.5612	138.489	76.0936	82.0365	162.188	145.765	127.534	99.5442	74.5113	73.4199	66.1968	89.3883	104.659	106.133	97.0656	79.0599	123.231	90.0541	66.8739	59.212	109.86	97.6919	116.434
ENSDARG00000003684	obsl1a	0.070336	0.041458	0.019713	0.081773	0.053288	0.055817	0.009502	0.05283	0.040789	0	0.033543	0.063187	0.035158	0.224889	0.033355	0.038792	0.049117	0.027315	0.086293	0.007979	0.030795	0.028653	0.029329
ENSDARG00000003693	hars	27.5509	45.3306	15.1297	26.9666	17.7985	18.6527	17.0397	38.2116	36.5868	22.1925	24.6511	32.023	14.7554	24.3494	23.0608	36.084	36.4969	28.2445	19.1118	14.6927	44.7154	41.9584	24.9963
ENSDARG00000003695	vdac3	113.799	173.169	111.196	129.903	175.601	193.58	124.111	161.275	175.351	143.122	146.791	122.602	172.493	141.496	139.568	169.008	135.438	130.229	114.332	130.963	155.324	150.963	149.673
ENSDARG00000003697	slc5a8l	0.862374	0.969199	0.669771	0.291339	0.586211	1.10505	7.53584	6.06662	1.374	4.78721	1.50893	0.39021	1.94857	1.45699	10.4864	0.629268	1.86301	0.927753	0.348452	0.246611	0.762035	0.370002	0.941821
ENSDARG00000003699	atp7a	0.822351	2.88198	0.992073	0.79205	2.05852	1.88204	0.820178	2.42937	2.03393	0.916611	0.668031	0.842499	1.48958	1.85461	1.91314	2.57353	2.9011	1.33236	2.63871	2.29306	1.3017	2.15898	1.1473
ENSDARG00000003701	cldng	0.031958	0.1053	0.130987	0	0.215458	0.712622	0.017532	0.279378	2.59231	0.30791	0.143961	0	0	0.483323	0.380693	1.24536	0.103562	0.128292	0.353976	0.125339	0.287632	0.120146	0.046027
ENSDARG00000003705	prnprs3	6.68935	6.92036	6.05861	7.69683	10.6179	19.8744	6.43071	14.1939	8.26336	6.35436	4.71352	2.95167	9.57194	7.3159	11.6181	12.8738	8.21293	8.08836	7.58946	6.3801	4.2124	7.66543	5.07733
ENSDARG00000003706	RYR2	0.021902	0.032247	0.00634	0.013893	0.022354	0.019289	0.015963	0.034037	0.037264	0.033904	0.022412	0.013089	0.018657	1.27432	0.022613	0.026991	0.039629	0.027988	0.054038	0.010271	0.025653	0.024807	0.022735
ENSDARG00000003732	mitfa	0.034155	0.09204	0.111336	2.21285	0.052524	0.113222	0.081333	0.260816	0.086508	0.679949	0	1.00623	0.063987	0.087045	0.209346	0.142612	0.015235	0.058757	0.129737	0.381561	0	0.038242	0.095029
ENSDARG00000003749	polb	3.44217	6.43066	0.618471	1.29644	2.04383	1.98318	1.6594	3.75438	3.58021	1.49061	1.27414	4.52977	2.84398	4.13851	3.50556	5.08592	6.35529	4.97703	7.71998	1.12722	3.20817	3.71638	1.90913
ENSDARG00000003750	pfas	1.9011	6.41116	2.2678	2.76915	2.92749	2.80778	2.60428	6.75595	5.86695	2.178	3.25944	2.18981	2.56275	4.20374	2.76362	5.6936	4.72255	5.45032	1.81832	0.982706	8.58185	4.61721	3.61332
ENSDARG00000003751	lats1	0.672972	1.22791	0.394465	0.602142	1.09723	1.24818	0.928708	1.54289	1.3173	0.739075	0.753363	0.775547	0.949056	1.19176	1.27774	1.40259	1.1883	0.861515	0.965307	0.761497	1.08124	1.06542	0.851386
ENSDARG00000003754	tspan2a	0.235417	0.312214	0.086437	0.133177	0.21575	0.334825	1.40707	1.02707	0.436552	0.18648	0.082711	0.477586	0.449253	0.413285	1.02154	0.339472	0.145116	0.156092	0.246697	0.346079	0.023269	0.160877	0.095021
ENSDARG00000003757	cnpy1	136.08	37.5321	16.2019	22.3177	22.2656	34.1108	16.0596	44.2007	32.7732	18.4282	20.0392	19.4317	14.7798	27.8341	51.5525	65.2548	27.3251	33.7781	27.2781	19.5058	33.6074	75.9486	41.0351
ENSDARG00000003769	tada2b	0.550464	0.823293	0.815734	0.835967	0.691803	0.86452	0.448831	0.958129	1.29632	0.732622	0.635321	0.709647	0.62969	0.804315	0.737863	0.812517	0.8142	0.762278	1.23635	0.441018	0.650156	0.683888	0.653288
ENSDARG00000003776	pip4k2aa	3.80613	3.81493	1.77657	4.14468	4.65602	4.62224	3.69637	4.76998	4.33153	3.3005	2.44062	3.90897	3.56805	2.37663	6.16936	3.53947	2.69312	7.56446	3.6963	2.16076	4.1039	4.46585	4.93573
ENSDARG00000003779	ctnnd2b	0.076104	0.045604	0.031692	0.069136	0.148411	0.088921	0.010179	0.039397	0.051044	0.034569	0.029486	0	0.036833	0.080176	0.102929	0.067807	0.172684	0.086231	0.323424	0.187573	0.081613	0.049553	0.074785
ENSDARG00000003789	dennd5b	12.2187	38.5078	19.2762	28.4925	62.4584	49.7857	23.023	31.2341	30.881	32.4203	34.8179	27.136	25.0923	25.8669	17.0488	18.1293	30.2023	25.8798	28.2765	23.1011	39.4939	37.6796	40.8586
ENSDARG00000003795	idh2	58.8035	55.0191	43.6564	49.6069	55.5373	80.1044	44.0656	109.5	113.987	60.3201	58.6817	73.2346	67.561	177.274	116.868	65.0779	67.9089	65.8192	58.958	32.3987	79.7875	82.1479	68.182
ENSDARG00000003797	ENSDARG00000003797	0.023791	0.034846	0.009717	0	0.010938	0.139882	0.011699	0.172254	0.031013	0	0	0	0.029982	0.140033	0.011107	0.042809	0.042831	0.021223	0.032711	0.006559	0.241538	0.013301	0.021286
ENSDARG00000003803	LHX3	0.01392	0.01529	0	0	0	0	0	0.031646	0	0	0	0	0.031576	0	0	0	0.04511	0.015966	0	0	0	0	0
ENSDARG00000003808	aqp3a	1.79609	1.2289	1.17294	0.369229	1.0427	0.341422	0.278713	4.96918	0.294311	3.29301	0.179488	0.906645	0.048045	2.09011	23.6135	2.82128	0.054909	0.048586	0.077931	0.10939	0.155	0.053287	0.125237
ENSDARG00000003811	plxnb2a.1	10.5729	13.2668	6.49843	8.04401	20.4566	20.1353	11.7009	14.917	11.7716	10.9879	9.51707	7.9328	11.7973	11.7113	14.8476	15.9783	17.3907	14.4483	9.97801	12.0699	22.1385	16.0899	16.3685
ENSDARG00000003818	prkag1	4.82496	8.64781	1.51152	4.28539	2.59612	3.82721	2.27721	7.39341	5.67293	3.85243	2.83857	6.30067	4.47168	3.94457	7.5493	7.54487	7.07415	8.35318	2.47987	2.28129	4.27496	5.85787	2.85847
ENSDARG00000003820	nr1d2a	36.4981	81.1103	16.2767	40.0477	55.7412	33.1167	36.107	14.6352	9.97956	8.11377	1.44676	9.82843	37.2511	11.0496	45.9749	67.8599	55.5229	94.3016	18.1527	18.6085	8.055	17.014	40.3107
ENSDARG00000003822	ankrd16	0.727632	0.729005	1.71826	1.92568	1.44414	1.04133	0.963727	0.740568	0.296237	1.51409	1.32504	0.46849	1.02861	0.848586	1.18032	0.482045	0.429143	0.645031	1.35214	1.15472	2.30421	1.92127	1.87805
ENSDARG00000003827	snapc1b	3.15386	1.01791	1.22233	1.88284	1.0927	1.2314	1.59086	1.89899	4.77577	1.20636	6.90925	0.577049	1.70708	66.4881	1.48498	1.95654	1.43756	0.855478	5.03165	0.724825	1.97209	3.6618	1.4167
ENSDARG00000003829	galnt2	3.33841	7.89304	2.45191	2.43483	2.94626	3.46965	2.43421	6.26336	5.03559	3.46291	2.91796	2.02989	2.54109	2.03032	3.79009	6.15472	5.09881	4.53921	1.83538	1.33125	3.18145	3.62455	3.34091
ENSDARG00000003835	stom	1.89525	2.57593	2.49103	1.82825	4.42973	4.2667	6.05714	3.24583	2.40795	2.65535	1.79419	1.90034	3.19419	3.93962	6.05573	2.78694	2.02934	2.84229	1.80837	1.31163	4.29284	6.08636	3.85141
ENSDARG00000003841	usb1	1.84231	1.32588	0.310226	1.16951	0.868834	0.71089	0.754959	1.63074	1.70307	0.909626	1.04957	2.03331	0.851623	1.83658	2.48277	1.83341	0.514236	0.772429	0.878188	0.514016	1.57317	1.48496	0.671131
ENSDARG00000003845	chm	2.45876	3.91283	2.16847	2.52136	2.84489	3.2155	2.27889	5.11022	4.1567	4.43822	2.38683	3.44367	3.06893	2.39886	4.92576	4.35142	3.1452	3.96828	3.71994	2.73803	4.28253	4.62448	2.90034
ENSDARG00000003846	mrpl21	14.8213	22.2956	13.5665	20.6074	11.4348	15.169	11.7739	16.0688	12.886	13.9279	13.7828	19.511	14.2027	12.8161	19.0117	19.334	16.1683	15.1201	12.936	10.8722	19.2062	19.1979	13.4186
ENSDARG00000003854	acsl1b	0.300195	1.18957	0.536791	1.09294	1.59594	0.582606	3.18633	0.493961	0.805141	1.45248	1.08615	1.08166	0.773902	12.1627	1.33747	0.691048	0.591186	0.934032	2.91849	0.584482	0.59185	0.558164	0.428676
ENSDARG00000003860	cbx3a	13.8856	33.5648	5.96779	11.5367	19.7815	20.3687	14.6918	31.7234	26.4721	12.6462	6.10552	18.2466	30.117	45.6359	33.4473	38.2237	36.1393	23.8233	13.3192	3.67334	22.3937	16.6381	16.1726
ENSDARG00000003865	pard6b	0.8092	1.72904	1.80912	1.41065	3.59776	2.08244	3.75918	3.37822	2.1992	3.34973	1.99488	1.43135	2.83682	1.89672	3.66799	1.86149	1.31114	1.80455	1.4887	1.60115	2.2155	3.44242	3.48477
ENSDARG00000003866	tm9sf2	20.9428	52.1002	12.6545	18.1046	31.6446	37.4938	17.1739	42.6099	49.8161	24.2917	21.3658	20.3294	25.585	26.4362	38.4255	53.7559	37.147	38.8967	18.6589	15.2354	26.4805	41.1765	26.8257
ENSDARG00000003867	cdk20	0.310305	0.178646	0.120547	0.093266	0.330495	0.052587	0.035201	0.194601	0.174499	0.096722	0.030226	0.104098	0.084953	0.15825	0.284747	0.1734	0.086687	0.098182	1.5092	0.078947	0.030117	0.141355	0.18381
ENSDARG00000003869	decr1	25.7859	43.2036	47.2556	64.5941	113.233	66.4983	73.5161	53.5554	54.0815	67.0692	60.3291	72.8594	96.6915	31.8064	85.9158	38.76	55.6028	82.0039	54.7372	42	94.5875	77.7067	89.8261
ENSDARG00000003872	ccdc102a	0.664653	0.284799	0.524745	0.817167	1.53655	0.635076	1.55235	1.96579	0.823949	0.820103	0.621485	0.88265	1.81128	1.88133	3.83225	0.743446	0.388286	0.706409	0.47404	0.234289	1.05976	1.2215	1.10272
ENSDARG00000003877	PBRM1	0.283414	0.693395	0.326568	0.433179	0.741187	0.384246	0.30519	0.488681	0.35475	0.490842	0.319459	0.14904	0.759749	0.556634	0.618672	0.670726	0.324319	0.622426	0.976514	0.145998	0.609873	0.6927	0.715995
ENSDARG00000003899	zdhhc23b	1.05679	1.66225	1.17831	1.24407	1.26101	1.46856	0.739279	2.49971	1.51647	1.31761	1.33819	0.974941	1.48794	1.37726	1.92674	2.1114	1.31057	1.17997	1.10339	0.924236	1.73776	1.56602	1.44397
ENSDARG00000003900	ENSDARG00000003900	0.224796	0.135719	0.122783	0.212151	0.146852	0.082812	0.049292	0.136266	0.19512	0.101543	0.134862	0.163931	0.1083	0.291724	0.361877	0.159186	0.121479	0.161057	0.060278	0.082883	0.371519	0.282643	0.129353
ENSDARG00000003902	ctsl.1	0.041435	0.086417	0.03774	3.96237	0.034247	0.11989	11.5569	1.14895	0.341569	0.076044	0.062902	0	0.085874	0.155081	0.713376	0.067617	0.095416	0.438715	0.051208	0.061611	0.026409	0.026055	0.105889
ENSDARG00000003903	hapln2	0.031091	0.051222	0	0.045167	0	0.03056	0	0	0.021597	0	0	0	0	0	0	0.03147	0	0.01783	0.119164	0	0	0.009777	0
ENSDARG00000003904	sycp1	0.01653	0.092095	0.022584	0.336188	0.006356	0.089361	0.009063	0.031316	0.083742	0.186773	0.011673	0	0.023435	0.026829	0.046304	0.046011	0.039335	0.112039	17.7749	0.007623	0.005817	0.085935	0.044786
ENSDARG00000003909	ENSDARG00000003909	0.268563	0.265174	0.237627	0.356707	0.439071	0.656166	1.53142	0.250234	0.399829	0.554883	0.650253	0.597202	0.391634	1.29522	0.754003	0.527761	0.298388	0.369641	0.399969	0.169843	0.777706	0.859032	0.665271
ENSDARG00000003910	med13b	0.989621	2.47271	1.51061	1.56405	2.43517	2.60495	1.6183	2.5062	2.7512	2.41056	2.01867	1.68883	1.65476	1.98785	2.44625	2.34996	2.85434	2.30289	1.86026	1.81116	2.47334	2.52797	2.48946
ENSDARG00000003920	setb	24.4474	102.734	10.8448	16.9728	32.7879	32.2862	21.0167	53.959	47.1797	18.6227	16.8229	37.6556	39.0983	66.8515	42.492	79.5015	84.2547	55.2616	17.4367	8.91813	32.2949	23.466	19.9207
ENSDARG00000003925	gjb9a	0.067603	0.197999	0	0	0.173284	0.066448	0.246046	0.153544	0.293557	0	0	0.219229	0.102234	0.229897	0.031562	0.091235	0.146049	0.20677	0.103642	0.083131	0.031713	0.113387	0.122109
ENSDARG00000003927	cldn12	4.02201	8.43053	3.01091	3.83712	6.64112	6.33709	2.18989	10.6691	8.95551	4.88365	3.15402	3.34834	6.7394	6.22452	11.0759	8.66051	7.79425	5.35216	3.30701	2.45077	4.8549	5.81704	4.19623
ENSDARG00000003931	cndp2	17.0989	15.3707	7.68704	10.6154	12.1529	9.75413	21.4776	20.9132	15.9055	17.6978	10.615	15.116	21.76	13.6726	40.5172	16.1905	7.07524	10.6528	11.0985	9.49949	21.1311	19.4234	16.2613
ENSDARG00000003934	nxnl2	0.129604	0.508382	0.25296	0.161382	0.9112	0.855334	1.01516	0.54719	0.321592	0	0.209201	0.36025	0.419991	0.583841	1.01135	0.640159	0.509991	0.573777	0.709628	0.102454	0.390848	0.547327	0.576886
ENSDARG00000003938	rpa1	7.55981	4.05484	1.7477	7.14513	3.29654	2.64997	3.44252	6.79173	4.84279	6.36696	2.93306	3.83979	2.83745	2.67504	6.72718	5.64212	2.02675	3.99748	8.20148	1.82565	6.28093	10.5371	3.17519
ENSDARG00000003940	mtfr1l	5.41263	13.5463	2.51493	4.43979	7.48633	7.97102	3.22039	7.07695	3.92796	5.01137	2.62642	5.60776	5.95559	5.71625	8.16358	11.1978	10.1207	8.47826	3.12551	2.3666	5.68184	7.44757	4.73766
ENSDARG00000003941	rrs1	6.03324	51.1186	3.20148	5.66673	10.1317	11.9023	7.68571	19.3043	14.8262	4.0587	2.71505	21.8412	17.8082	29.1311	10.0916	30.6133	53.3252	18.6446	2.9471	1.95406	12.9046	5.1187	7.57501
ENSDARG00000003944	NMUR1	0.013718	0.075331	0.012494	0	0	0	0	0.103951	0.019856	0	0	0	0	0.025446	0.057639	0.027772	0.022226	0	0	0.025303	0.057915	0.010887	0.037166
ENSDARG00000003952	pfn2b	24.0295	53.0447	14.2261	19.6817	31.6083	31.7093	38.4983	63.0424	43.9517	24.612	16.8552	25.7244	44.6786	34.0343	94.3781	51.4707	37.5322	38.8079	19.1117	12.0877	22.4803	29.7977	18.5622
ENSDARG00000003961	parp3	1.98977	2.57939	1.08315	3.0905	2.02211	1.43318	1.33026	3.89444	2.36159	3.29502	1.51078	2.03478	5.39508	4.94929	8.03493	3.14527	1.3265	2.28926	2.899	1.15738	2.75004	3.60449	1.87825
ENSDARG00000003963	traf4a	0.481151	0.769935	0.919046	0.624332	1.81764	0.780526	0.624793	3.14075	1.48366	1.81571	0.989666	0.863477	1.66884	0.870835	3.21603	1.53669	0.832586	0.616163	0.415376	0.54784	0.571951	1.35598	1.55047
ENSDARG00000003965	tlx1	0.020045	0.051369	1.50318	0.019413	2.91833	0.019702	0.073237	0.060759	1.38944	0	0.056621	0	0.068178	0.063438	0.074837	0.101438	0.021652	0.015327	0.09219	0.061621	0.009403	0.01681	0.018103
ENSDARG00000003968	larp6b	0	0.030654	0.061593	0	0	0.0997	0	0.033394	0.16159	0	0	0	0.101649	0.034513	0	0.575354	0.045845	0.050484	0.195742	0	0	0	0.029814
ENSDARG00000003970	ENSDARG00000003970	0.030489	0.012216	0	0	0.015584	0.020684	0	0.023035	0.044	0	0.014311	0	0.011492	0.075181	0	0.05128	0.0626	0.011622	0	0	0.01426	0.006375	0
ENSDARG00000003971	isl2a	0.02754	0.040404	0.2174	0.106689	0.09883	0.171442	0.010067	0.076654	0.199316	0.082981	0.090761	0	0.062472	0.093656	0.527164	0.027876	0.029749	0.042117	0.154814	0.101598	0.064597	0.144349	0.037309
ENSDARG00000003973	chordc1a	0.780932	9.28792	0.774998	1.21914	2.47377	3.50571	1.26537	3.71866	4.52144	1.15895	0.823117	2.83486	2.69686	2.97281	3.49355	5.37974	7.34491	4.47846	1.35807	0.945973	2.26367	3.43093	2.08427
ENSDARG00000003974	spoplb	3.20157	4.10328	10.9752	8.80432	8.8195	5.77003	4.2674	6.78619	4.15765	6.32524	5.17119	4.01372	4.55344	2.06612	5.32396	5.25338	6.48099	8.57008	6.66061	8.88094	5.94206	4.48284	4.38142
ENSDARG00000003977	zgc:153896	0.468017	0.158183	0.200871	0.84998	0.235344	0.154834	6.52886	0.167232	0.117262	0.325465	0.152562	0.525431	0.234817	0.308894	0.888824	0.205063	0.065632	0.180761	0.296701	0.132828	0.323034	0.38782	0.420699
ENSDARG00000003984	LTN1	2.43368	7.30347	1.17598	1.88487	3.30795	4.64339	2.24049	6.0732	5.89336	2.90418	2.07648	2.65321	2.23728	2.57324	3.14817	5.94998	7.997	5.60273	2.59527	2.19811	2.8594	3.6225	2.46204
ENSDARG00000003989	CRHR1	0.051433	0.074928	0.060356	0.066796	0.095307	0.074411	0.076582	0.125809	0.052851	0.122242	0.082131	0.026313	0.153829	0.28823	0.200755	0.094604	0.063292	0.038848	0.037319	0.02245	0.039967	0.052829	0.043919
ENSDARG00000003991	fhl2b	0.063578	0.017014	0.014109	0.024952	0.026416	0.016883	0.009418	0.058572	0.068673	0	0.109394	0	0	2.47114	0.196404	0.202984	0.187564	0.04	0	0	0.266373	0.016205	0.101538
ENSDARG00000003994	SYT9	0.036379	0.0264	0.009383	0.009977	0.025491	0.010126	0.007566	0.032428	0.044782	0	0.00485	0.033407	0.008817	0.025486	0.014845	0.011367	0.016692	0.019693	0.042116	0.019002	0.033502	0.01084	0.021989
ENSDARG00000003998	phyhipla	0.052037	0.08483	0.027615	0	0.077986	0.056953	0.022163	0.175188	0.036568	0.045673	0.007136	0	0.034385	0.051548	0.077846	0.06649	0.153519	0.055322	0.193659	0.03728	0.059306	0.049116	0.015475
ENSDARG00000004015	adcyap1a	0	0.041368	0	0	0	0	0.917157	0.056788	0.018173	0	0.017732	0	0	0.034932	0.315892	0.025152	0.040685	0.014251	0.019248	0.022918	0.017486	0.031423	0
ENSDARG00000004017	spag1a	9.76329	24.6987	2.72188	6.68957	9.99111	12.5977	7.15424	13.5314	16.4333	8.05286	5.21289	14.9848	6.91791	5.84873	12.4745	17.8042	18.686	17.1278	7.04807	7.76349	9.09459	9.64904	7.65681
ENSDARG00000004018	CHST13	0.790956	2.14518	0.396236	0.804329	2.81811	3.10461	1.32994	2.09784	1.33564	0.595805	0.390997	0.512996	1.59983	5.03725	1.80943	2.76204	2.30684	1.70857	0.788198	0.851053	1.40997	1.5255	2.46446
ENSDARG00000004023	isl1a	0.1408	0.007334	0.023207	0.111938	0.048214	0.035245	0.027775	0.061429	0.092943	0.056817	0.007705	0.060061	0.069147	0.025014	0.440178	0.031193	0.031371	0.022096	0.344504	0.011844	0.044478	0.012223	0.016505
ENSDARG00000004034	arhgdig	1.72232	3.1312	4.81978	2.19388	8.00426	5.22117	6.22761	21.5901	9.60601	10.5939	2.97118	3.00258	13.2212	10.684	36.7467	6.36183	2.16732	2.31657	1.62934	3.00292	2.16198	3.55189	2.31996
ENSDARG00000004037	cog2	3.07886	3.95513	1.38199	2.66221	3.15134	2.90163	2.16029	2.97202	3.29427	2.53818	1.95513	2.97139	2.19582	2.08956	4.76079	4.68051	2.79367	4.42512	1.81232	1.62056	2.72749	4.55969	2.58933
ENSDARG00000004046	phf6	1.53946	2.96551	0.92031	0.848594	1.34757	2.03763	0.98681	2.8697	1.73761	1.28437	0.635496	1.30553	2.95734	5.20584	2.77178	3.79849	2.55907	1.97376	1.26613	0.873622	2.03657	1.45472	1.21907
ENSDARG00000004049	marcksa	0.056067	0.174566	0.033696	0	0.141474	0.146476	0.040568	0.290226	0.067664	0	0.069669	0.119971	0.106041	0.137246	0.815851	0.213346	0.060595	0.172451	0.100334	0.120717	0.039473	0.175279	0.075993
ENSDARG00000004051	ENSDARG00000004051	1.40116	4.84171	1.51015	3.09811	7.74823	4.25375	4.06405	4.69774	4.44207	2.87985	2.1856	4.11156	5.64145	4.32532	5.45484	2.28315	5.97861	8.18087	2.806	2.72241	6.69345	5.80092	6.97599
ENSDARG00000004055	uhrf1bp1l	4.33836	5.6645	2.81666	3.60311	6.69635	5.0936	4.81276	7.57512	5.96048	5.11244	4.14302	4.08727	4.08127	3.17733	6.80356	7.44174	4.96944	6.91832	2.90229	2.74431	7.46535	9.04489	7.66242
ENSDARG00000004059	galk2	1.12543	1.24518	0.771181	0.644655	0.529506	0.368492	1.05697	1.15207	0.764212	0.622431	0.345795	0.297734	0.650828	0.232251	1.89676	1.65433	0.929757	1.18694	0.813858	0.550387	0.839858	1.18861	0.766984
ENSDARG00000004060	bhlhe40	12.9452	4.5522	23.1117	23.7997	12.3201	8.60951	6.57704	27.2742	29.4292	62.9864	47.6116	18.68	5.15752	8.15728	13.2513	9.21588	4.64999	7.22261	18.319	19.0033	28.7654	25.345	14.9076
ENSDARG00000004074	BACH2	0.100782	0.048961	0.067562	0.017241	0.118644	0.220121	0.078076	0.360994	0.24758	0.08046	0.029334	0	0.141339	0.168749	0.207783	0.182616	0.116921	0.108611	0.050037	0.016419	0.065917	0.17935	0.108525
ENSDARG00000004078	acsl4a	5.4604	19.7888	13.1408	9.92539	15.6806	13.1876	13.272	29.5433	31.6995	18.1527	27.9702	17.6078	15.4747	26.289	11.277	41.8443	16.7639	21.8364	11.1748	10.4418	8.91852	8.08195	8.32588
ENSDARG00000004082	gja2	0.013329	0.01464	0	0	0	0.013102	0.014617	0.022804	0	0	0	0	0	0.037087	0	0.026983	0.021597	0.015288	0	0	0.018759	0.008384	0
ENSDARG00000004094	acsbg2	4.50899	10.5896	1.35461	3.73767	1.35158	1.19184	5.96713	3.08102	3.57305	8.89483	12.7001	65.6617	2.9249	1.33419	6.96512	25.7099	3.48575	24.0612	9.6014	8.54375	4.53031	2.2435	1.24963
ENSDARG00000004105	tie1	0.79812	2.12864	2.08086	2.22975	4.01137	2.26682	1.89005	3.34248	2.63231	2.3852	2.25601	1.91565	2.18325	7.4011	5.93797	2.83462	1.99176	2.44922	1.7072	2.35468	2.10643	2.09549	3.29052
ENSDARG00000004109	ENSDARG00000004109	0.068235	0.131148	0	0	0.493886	0.338784	0.149127	0.1232	0	0.250386	0	0	0	0.423941	0.980496	0.661442	0	0.340291	0	0	0	0.353612	0
ENSDARG00000004111	esr1	1.79193	5.10449	1.30353	0.826132	0.418286	4.18683	0.246862	12.2412	0.638197	1.37801	0.775659	0.481084	0.467387	187.721	0.24251	5.77476	12.6623	7.71144	6.30375	4.81952	10.3848	5.13137	8.62128
ENSDARG00000004114	TTI1	0.538065	0.728004	0.15626	0.328524	0.485717	0.199286	0.218057	0.599797	0.632087	0.422932	0.330416	0.341391	0.451071	0.868846	0.677162	0.65496	0.480133	0.330933	0.298879	0.201373	0.636516	0.779849	0.470096
ENSDARG00000004115	mgat4b	1.01025	1.14752	0.101818	0.130141	1.89748	0.2198	0.543843	1.08067	3.00225	0.767738	0.745022	1.04374	3.35149	3.39736	4.17232	2.10048	1.11547	0.882528	0.389641	0.197891	0.202075	0.655883	0.678243
ENSDARG00000004130	mvk	0.864433	2.8578	0.307069	0.276272	0.58496	0.535289	0.445526	1.17911	0.838319	0.390692	0.378483	1.00917	0.764743	1.14647	1.8282	2.80863	0.980442	2.11185	0.596367	0.287006	1.16788	1.68548	0.608941
ENSDARG00000004131	RTTN	0.407562	0.121932	0.097282	0.048916	0.513902	0.152874	0.087855	0.166031	0.105585	0.060874	0.123424	0.032766	0.356664	0.166827	0.267843	0.131204	0.091897	0.06224	0.530031	0.031055	0.111008	0.745011	1.19494
ENSDARG00000004132	USP19	5.01443	16.164	4.0865	4.70726	8.73321	9.93319	6.65205	10.2476	10.1512	5.74614	4.18549	5.47468	8.19348	11.4502	7.55665	11.5578	19.4328	8.72335	5.52271	4.41894	6.7633	8.95014	7.55974
ENSDARG00000004141	dhrs11b.2	361.066	290.156	170.58	267.598	154.18	178.711	123.719	363.613	389.08	305.187	316.371	354.493	152.805	67.4248	236.154	291.149	261.532	343.321	267.702	245.478	319.365	539.081	314.104
ENSDARG00000004150	GRM2	0.017986	0.023293	0	0.024647	0.017553	0.033656	0.068838	0.017816	0.055406	0	0.01612	0	0.024052	0.007829	0.015986	0.02576	0.028172	0	0.026247	0	0.036606	0.025126	0.022981
ENSDARG00000004151	rab23	1.69061	4.35159	1.93333	2.44092	3.23813	3.12004	1.88803	2.98536	2.40203	1.96883	1.81648	1.91718	2.48215	2.41449	2.49438	4.40923	2.75608	2.64261	2.22614	1.74094	2.74416	3.71868	2.75447
ENSDARG00000004154	orai1b	0.628341	2.64641	0.721117	0.766758	1.44954	1.28462	0.63391	2.13368	1.67251	0.45438	1.20695	0.611292	1.15452	1.82987	1.6017	2.52616	2.11764	1.72965	0.809179	0.88084	1.78586	1.71882	1.25979
ENSDARG00000004158	tmem63c	0.056974	0.055258	0.012723	0.017889	0.016112	0.043232	0.011438	0.039694	0.048389	0.262469	0	0	0.006984	0.01436	0.019564	0.201363	0.028439	0.06966	0.021415	0	0.024573	0.02416	0.018929
ENSDARG00000004160	reep3b	4.3942	7.0452	6.42529	4.50029	9.30852	9.05194	4.82787	8.74126	7.57837	5.1743	3.15071	4.34049	7.53375	22.8756	14.2075	6.99537	9.34313	3.91036	5.65266	6.31963	6.3381	6.90869	6.71685
ENSDARG00000004161	ik	9.15388	11.1968	9.03118	11.1843	12.8677	12.4897	8.66185	13.2411	10.6453	17.073	9.36769	10.4049	11.4297	9.66417	14.6543	9.97611	8.30754	9.6513	14.3128	9.9574	14.985	15.3558	12.0733
ENSDARG00000004167	zgc:110366	3.90058	3.17352	3.19682	3.04071	3.3939	3.66488	3.34988	6.70268	4.20931	7.1483	4.48798	4.95479	6.70186	4.62126	8.63306	1.60681	2.03445	3.12177	5.19411	4.15209	6.06872	5.21492	7.82895
ENSDARG00000004169	stmn1a	2.06535	0.106577	0.306598	2.15102	1.49795	1.03501	6.51308	2.53554	1.34892	2.27371	0.657256	0.512739	1.90314	1.63403	7.03598	1.03257	0.119676	0.151524	6.56738	0.665795	1.34751	1.96225	2.07471
ENSDARG00000004171	rabac1	12.7529	12.8316	10.7486	20.3966	18.8811	16.6248	10.3973	12.8964	10.2088	12.5654	6.55952	12.1837	10.5174	7.5773	18.9039	11.4	16.3897	8.15393	9.5289	9.4979	12.4896	16.1637	13.6975
ENSDARG00000004173	copa	21.3601	43.4984	18.3182	28.6428	21.6314	22.1294	11.2937	39.5788	39.0672	30.922	24.1719	25.166	17.5446	17.4653	29.6433	45.0545	30.2041	32.6235	23.7818	25.4757	28.5585	42.1156	18.5482
ENSDARG00000004174	cnot1	7.02942	24.483	8.09224	10.167	16.0321	14.8311	10.7695	17.0733	13.4191	13.7901	9.71408	9.68989	11.6349	14.5501	13.8181	16.8806	19.8048	14.7834	15.0763	11.2105	15.7085	19.6115	16.0955
ENSDARG00000004176	ULK4	0.075391	0.294889	0.2887	0.238941	0.24359	0.252246	0.091109	0.454454	0.26189	0.11013	0.289062	0.325956	0.431863	0.28853	0.485688	0.33288	0.592744	0.281107	1.52702	0.221099	0.145743	0.195928	0.221469
ENSDARG00000004177	ENSDARG00000004177	0.018819	0.040634	0.025711	0	0.043414	0.018518	0.020637	0.038783	0.027239	0	0	0	0.032016	0.035975	0.026358	0.038097	0.045727	0.013425	0.288511	0	0	0.011836	0.012747
ENSDARG00000004184	NF1	0.117273	0.194921	0.104111	0.085486	0.515494	0.149262	0.197573	0.54043	0.28197	0.042431	0.103868	0.137002	0.161496	0.190283	0.521275	0.272158	0.088735	0.170518	0.202491	0.066381	0.158547	0.136859	0.128773
ENSDARG00000004187	zgc:122979	0.066114	0.021328	0.608293	0.056243	1.60274	0.05708	0.08491	0.491321	0.602415	0	0.341767	0.094162	0.28544	1.50809	0.447356	0.058781	0.015683	0.094106	0.385837	0.107118	0.163456	0.018263	0.065559
ENSDARG00000004189	cbx1a	3.76046	5.50033	0.890431	3.56518	4.27927	2.38751	1.72313	8.24876	9.79485	25.0893	4.63633	7.94955	10.8294	24.1904	18.1346	6.14292	7.89516	10.4217	4.70135	6.22604	14.4267	14.1111	25.6404
ENSDARG00000004196	tnfsf10l	0.137664	0.084831	0.04759	0.112205	0.330244	0.364725	0.729687	0.484417	0.164408	0.143741	0.070587	0.176804	0.21913	0.41972	1.59655	0.137962	0.134067	0.171683	0.39814	0.050283	0.261744	0.142899	0.174115
ENSDARG00000004199	spam1	72.091	33.5568	9.25637	50.3324	52.7137	29.6557	36.1131	25.203	46.0719	37.7827	57.8174	60.037	48.8083	43.1311	49.6238	43.8709	35.3635	58.1959	49.7234	45.5016	50.7882	16.4261	86.7951
ENSDARG00000004204	efhc2	0.042271	0.039795	0.066004	0.210544	0.037149	0.047485	0.046354	0.03653	0.069676	0.054586	0.008529	0.058749	0.006849	0.050078	0.050747	0.048899	0.01957	0.076189	6.5454	0	0	0.106566	0.040903
ENSDARG00000004211	ccdc106a	31.3413	15.2562	8.20093	11.8419	15.6232	20.1589	13.6947	9.57306	11.6504	14.2273	12.2508	16.449	14.289	6.80912	17.472	10.0665	7.96254	15.7034	14.9733	15.9485	16.8886	20.8798	18.8826
ENSDARG00000004218	rnd1b	6.46433	12.2222	1.84561	3.0734	12.5087	13.6413	7.855	9.43977	3.07729	7.09697	6.78991	11.1143	11.7257	10.9444	9.71907	5.35815	10.3218	4.68155	3.79806	7.44982	20.4547	16.1494	14.5752
ENSDARG00000004219	slc6a3	0.05775	0.026485	0	0.046519	0.012408	0.031603	0.026444	0.04873	0.011635	0	0.011353	0	0.036449	0.022405	0.022666	0.032544	0.039072	0.064544	0.049287	0	0.07906	0.03539	0
ENSDARG00000004227	PDE3A	0.050069	0.158483	0.169475	0.148435	0.378455	0.10028	0.052733	0.186717	0.189842	0.222138	0.128943	0.088448	0.105243	0.159055	0.236647	0.174986	0.148118	0.18383	0.40299	0.168365	0.163207	0.069663	0.093268
ENSDARG00000004232	dlb	0.042289	0.046873	0.004319	0.041332	0	0.023305	0.0364	0.048104	0.013727	0	0	0	0.01614	0	0.006642	0.038114	0.054418	0.100918	0.02181	0	0.006673	0.008948	0.019272
ENSDARG00000004243	asic4b	0.08933	0.091105	0.110424	0.16685	0.265175	0.244597	0.132944	0.149399	0.166244	0.230709	0.090121	0.062076	0.052322	0.467513	0.259897	0.226046	0.175757	0.190282	0.088041	0.141234	0.269394	0.052225	0.207503
ENSDARG00000004246	slit2	0.038925	0.057839	0.010123	0	0.042379	0.05496	0.011109	0.085658	0.060948	0.083465	0.018162	0.031055	0.073111	0.179657	0.28505	0.071479	0.073313	0.079334	0.105472	0.040662	0.038736	0.046881	0.040938
ENSDARG00000004251	dhfr	18.0506	15.4934	2.79142	9.39468	9.26274	9.9276	7.67605	13.8534	19.4412	9.95685	6.52415	15.2101	5.75298	3.41085	8.6968	15.3788	8.66205	14.1929	7.51754	4.53873	7.53646	13.2473	8.59223
ENSDARG00000004256	wnt11f2	0.013808	0.007657	0.02552	0.040703	0.096954	0	0.007681	0.127393	0.040555	0	0.009893	0	0.047667	0.045475	0.039242	0.01418	0.034049	0.016068	0.139603	0.025841	0.019715	0.022028	0.018617
ENSDARG00000004260	CUL5	0.025194	0.020753	0.011474	0	0.028211	0.043336	0.008556	0.064869	0.044251	0	0.017792	0	0.042862	0.051038	0.070573	0.006375	0.050719	0.043345	0.271844	0	0.043895	0.019326	0.044311
ENSDARG00000004261	tmed9	77.4778	101.814	26.1497	60.8035	51.7338	68.1294	28.1562	89.8281	97.5632	41.6387	40.0624	73.1603	51.337	48.6345	83.8205	105.434	76.4092	80.7635	48.1255	35.3132	72.5962	106.045	47.7204
ENSDARG00000004262	cyp46a1.2	5.12671	5.1409	21.0013	5.32046	44.2174	4.50616	29.7742	25.0556	50.7321	24.0215	33.1374	60.0006	25.4235	39.7829	29.801	5.02363	35.5558	4.37273	56.708	44.7424	5.13066	4.83242	5.05443
ENSDARG00000004270	atl3	7.75572	8.32882	3.94728	6.43205	9.21752	7.8945	7.55923	13.9946	12.8906	8.42844	7.92029	6.61034	10.0979	6.20948	14.4369	10.5108	5.63334	8.08176	9.56155	10.0986	9.82466	21.6787	8.92916
ENSDARG00000004274	zgc:112496	1.09721	0.903812	0.720136	0.984491	1.31522	1.66527	1.96402	1.25214	1.07434	0.875112	0.774839	0.784878	1.20785	1.30195	1.83054	1.2249	2.50982	1.99018	1.50896	0.267861	1.06727	1.24828	1.55195
ENSDARG00000004280	seh1l	5.69325	9.23263	2.29988	3.5942	5.10528	4.84331	2.94223	9.4715	7.10309	4.29848	4.45321	4.33743	5.48008	5.89965	7.71811	8.15837	5.70217	6.65332	4.03728	4.1345	7.50692	7.57408	4.65599
ENSDARG00000004282	zgc:77375	0.425245	0.366976	0.74699	0.617764	1.09005	1.39952	1.47668	1.45227	0.83695	1.37282	0.643511	0.098502	1.24028	0.732804	1.36598	0.524468	0.63314	0.87099	1.8006	0.691002	1.58164	1.05467	1.16168
ENSDARG00000004291	hecw1b	0.02121	0.036016	0.016131	0.008576	0.029831	0.027837	0.018129	0.039678	0.02597	0.026682	0.008367	0	0.013404	0.025642	0.055903	0.031195	0.033842	0.016932	0.122656	0.010936	0	0.011402	0.008005
ENSDARG00000004296	ambp	1402.42	1498.1	980.416	1113.77	1510.25	1528.83	1316.57	1965.96	1739.56	1868.07	1677.84	1376.3	1997.05	1020.29	2050.21	1549.48	1738.01	1977.88	1628.61	1795.89	1657.02	1531.74	1434.57
ENSDARG00000004297	irf2bpl	0.098715	0.409453	0.315633	0.435461	0.852058	0.412276	0.628821	0.842897	0.595501	0.234016	0.270088	0.302237	0.921909	2.48753	1.2546	0.456109	0.656062	0.439468	0.452467	0.238765	0.946234	0.500999	0.350714
ENSDARG00000004301	rhogb	0.640473	0.771859	3.39984	1.184	3.4125	1.38911	1.71913	5.12652	3.67653	1.9546	1.8032	1.27723	5.05397	3.0154	13.8696	1.52425	0.825855	1.09361	1.27317	3.09154	1.91631	1.7652	1.70279
ENSDARG00000004302	slc45a1	0.008839	0.023751	0	0	0	0.037778	0.012433	0.047397	0.041757	0.043458	0.029298	0	0.027262	0.013537	0.040493	0.019465	0.00779	0.044066	0.031802	0.019131	0.054266	0.027519	0.080149
ENSDARG00000004305	vangl1	0.231762	1.08889	1.43533	0.350153	1.56833	1.08773	0.709499	2.50071	1.24792	0.92178	0.445178	0.992081	1.5141	0.489581	2.02319	1.56595	0.706076	0.850637	0.653429	0.64979	0.430538	1.44794	1.04974
ENSDARG00000004306	klhl18	0.936585	4.33897	0.692721	0.695645	1.21299	1.27359	1.05794	2.35822	1.78375	1.33674	1.04433	2.05527	1.34182	2.26635	2.37699	2.47332	2.70418	2.20501	1.0796	1.19501	1.79385	1.76263	1.03983
ENSDARG00000004307	lypd6	0.133562	0.029339	0.012165	0.271641	0.308118	0.118153	0	0.050607	0.15466	0	0.094321	0	0.166635	0.260135	0.224481	0.067595	0.064923	0.153192	0.102382	0.049272	0.057122	0.117609	0.090468
ENSDARG00000004308	fam8a1b	4.94778	7.44728	3.47988	5.22519	5.06859	4.86325	3.51962	5.38611	4.91974	4.97801	5.08278	5.77623	4.31374	4.71656	5.66442	7.08961	5.63269	7.06656	3.86527	3.63467	4.94081	6.09635	4.66276
ENSDARG00000004311	ldlrap1a	0.170098	0.12844	0.145248	0.277994	0.931959	0.930006	0.373056	0.708948	0.892505	0.288293	0.195198	0.206853	0.38585	0.530406	0.90829	0.193761	0.206706	0.499938	1.33648	0	0.428823	0.427944	0.244832
ENSDARG00000004318	cbwd	9.11413	11.3931	3.0724	4.23144	8.54031	7.61004	4.98693	8.87897	6.12011	3.99185	1.84464	7.7699	5.39241	11.3113	7.1196	9.59606	11.54	7.64386	2.92421	2.16641	3.70252	5.34243	5.46061
ENSDARG00000004322	USH1G	0.039537	0.023139	0.030418	0.01347	0.02139	0.020925	0.010168	0.042441	0.034669	0.020953	0.006548	0	0.0505	0.036545	0.071426	0.039924	0.041787	0.037222	0.222695	0.021378	0.040914	0.074301	0.059979
ENSDARG00000004325	casp9	0.831015	0.447909	2.23977	3.25334	1.5028	1.20493	0.484414	2.91693	2.56654	3.66509	2.69919	0.864212	1.72674	1.93585	2.45103	0.639234	0.444455	0.35117	2.01941	1.37637	1.31966	1.03233	0.818308
ENSDARG00000004328	LIN28A	0.061697	0	0	0.07186	0.076076	0.097241	0.022552	0.112455	0.107399	0	0	0	0.069987	0.091755	0.173207	0.156941	0.139187	0.070765	0	0.045621	0.069614	0.077611	0.027866
ENSDARG00000004336	exoc4	1.25133	2.57639	1.55529	1.11317	3.56542	2.66882	1.82497	2.88191	2.73174	1.66749	1.67684	1.81565	2.00665	2.49596	3.55757	2.76307	1.66309	2.74516	1.48658	1.35233	3.20863	3.54326	2.91548
ENSDARG00000004343	nelfe	6.58631	3.73863	3.78043	6.86345	5.99755	4.19634	5.3752	4.86568	3.08466	6.91631	4.40323	4.0934	6.83389	5.61851	8.14564	3.73068	2.16499	2.19371	4.4741	3.98824	9.57268	7.7266	8.19394
ENSDARG00000004358	gnb3a	0.046309	0.025431	0.00703	0.089699	0.071221	0.030331	0	0.058287	0.011172	0	0.032703	0	0.017508	0.021508	0.01081	0.053697	0.037517	0.007994	0.011833	0.028473	0.010898	0.022903	0.010456
ENSDARG00000004363	lhfpl6	1.50887	2.75097	1.04155	1.68316	1.90957	1.53325	1.27642	1.66223	1.23738	1.27309	1.08592	1.04172	1.48864	1.83312	1.53109	2.42922	1.48651	2.11904	2.07483	2.12458	5.24056	4.51112	5.00556
ENSDARG00000004372	fmnl3	0.656242	0.242293	0.445498	0.410793	0.883754	0.671953	0.645596	1.48372	0.67087	1.0402	0.353913	0.401956	1.05146	1.0764	1.97557	0.566081	0.373021	0.463317	0.271885	0.267127	0.618863	0.647578	0.45116
ENSDARG00000004377	ppp1r13ba	0.244997	1.54154	0.57064	0.768087	2.13368	1.40374	0.406589	6.24328	1.10011	0.766218	0.541561	0.54977	0.93631	4.30524	4.07747	0.603201	0.520917	0.79139	2.22278	0.428789	0.552255	1.31763	0.730913
ENSDARG00000004378	yrk	3.21167	7.45519	5.02789	5.2093	8.67033	6.64002	5.38387	11.833	8.04192	7.23445	5.48704	4.02179	6.75813	7.83985	11.6259	8.99514	11.1908	8.72571	6.78166	7.00787	5.78738	6.82339	6.87391
ENSDARG00000004386	elapor2b	0.062763	0.028358	0.053753	0.03215	0.034036	0.036283	0.177969	0.178942	0.106778	0	0.020838	0.035884	0.087853	0.044472	0.532107	0.056001	0.023906	0.034596	0.197917	0.013629	0.025959	0.01392	0.015024
ENSDARG00000004392	hdr	0.362497	0.37686	1.26768	0.546703	2.98318	0.542804	1.16858	0.82148	1.14547	0.597085	0.173261	0.430727	0.779818	1.20585	1.79318	0.487718	0.304966	0.266601	1.19946	0.087029	0.498455	0.476067	0.714032
ENSDARG00000004396	b3gnt5b	0.025351	0.194906	0.061575	0.171865	0.06499	0.191038	0.426137	0.596768	0.403009	0.076385	0.119352	0.164422	0.143766	0.313496	1.59781	0.128305	2.38242	1.87062	2.65583	0.062348	0.141358	0.228283	1.62593
ENSDARG00000004402	elovl6	80.2413	13.2791	42.2964	760.059	224.214	152.066	74.6581	9.31834	5.99188	345.604	290.891	713.246	86.6522	6.61611	143.023	10.3127	3.93532	208.869	258.072	129.933	311.798	203.26	125.195
ENSDARG00000004405	snx10a	0.948791	1.83669	0.440186	0.183964	0.668696	0.523394	0.31794	1.10372	0.567481	0.361917	0.136007	0.584278	0.555677	1.93315	1.24156	1.79849	1.1726	0.338719	0.302778	0.270672	0.586211	0.923496	0.658268
ENSDARG00000004406	spra	3.58291	8.1128	2.61384	3.70022	7.68661	7.4828	5.03381	7.21597	5.30896	3.37683	3.66942	4.79075	6.37485	4.55544	6.48485	6.84633	7.19936	9.25771	3.2194	2.2447	5.13792	4.28989	4.51635
ENSDARG00000004415	tcf7l2	1.18077	0.770497	0.853951	1.48915	1.85249	1.33481	2.14615	2.32626	1.25048	2.50066	1.28267	1.10183	1.93301	1.85485	2.31284	0.999321	0.558458	1.4504	1.01573	1.29041	1.77846	2.19269	1.882
ENSDARG00000004427	dpy30	25.6762	10.241	10.7521	14.9469	18.932	13.2676	21.4978	21.5041	20.6103	19.5142	14.6616	13.8527	17.5044	13.4618	28.6926	13.4362	8.48431	9.20889	25.2804	10.8447	29.3475	21.8119	19.2895
ENSDARG00000004433	BTK	0.896181	1.53032	1.52104	1.30135	3.1891	2.01103	0.976259	7.36796	4.35462	3.39889	1.24959	1.66767	7.2438	2.77965	10.4168	5.30593	1.20954	1.72465	0.779924	1.12195	0.863832	2.9278	2.03004
ENSDARG00000004436	cibar1	3.70235	0.600228	1.21394	1.19732	0.993746	0.598719	1.7004	2.53409	1.0662	2.28159	1.16672	0.446472	2.13823	0.93249	6.25707	1.61715	1.67709	0.758855	4.96021	1.03697	1.40345	1.23171	1.33796
ENSDARG00000004445	grm5a	0.028948	0.015712	0.003257	0.005195	0.010999	0.012302	0.013725	0.038181	0.025915	0	0.002525	0	0.018251	0.011608	0.01753	0.027146	0.031867	0.030208	0.021929	0.003298	0.017684	0.009549	0.019377
ENSDARG00000004447	aplnr2	0.006591	0.067021	0.358138	0	0.344101	0.019436	0	0.024974	0.143109	0	0	0	0.007476	0.01834	0.018464	0.033358	0.128158	0.022682	0.030315	0	0	0.016583	0.017858
ENSDARG00000004451	tnfrsfa	2.23994	4.68844	2.95998	3.25402	8.93702	6.79451	6.81522	6.00358	5.58084	7.21937	5.48454	4.28688	6.24723	5.44055	7.95889	5.56583	5.16141	6.74928	5.3481	5.02911	6.38218	6.91721	6.71553
ENSDARG00000004452	tardbpa	18.8058	47.9032	10.1756	12.9674	25.5906	24.6745	17.9474	37.6659	42.3397	16.8972	14.2825	27.4545	24.373	37.3703	27.306	45.3927	45.2556	35.5848	14.636	9.56105	23.8811	24.7708	19.8502
ENSDARG00000004455	p2rx5	0.037899	0.069376	0.063286	0.165171	0.10686	0.22351	0.159313	0.052653	0.914286	0.17129	0.017843	0	0.042985	0.111308	0.08847	0.057541	0.705892	0.100882	0.096839	0.396137	0.080005	0.131959	0.042785
ENSDARG00000004459	ENSDARG00000004459	0.089995	0.095359	0.01318	0.071458	0	0.070485	0.095209	0.088129	0.316658	0.130802	0	0	0.082061	0.093945	0.060802	0.08051	0.079698	0.132526	0.1515	0	0.203647	0.045507	0.019603
ENSDARG00000004460	desi2	0.330871	0.520048	0.166546	0.126491	0.307996	0.171168	0.267348	1.24056	0.705775	0.629649	0.356637	0.169418	0.720921	1.19518	1.57319	1.1166	0.211621	0.199737	0.747537	0.032121	0.465644	0.208107	0.247709
ENSDARG00000004470	prkcsh	50.555	68.5613	27.1443	45.4024	39.6343	55.1034	33.4072	94.4754	74.4889	66.3491	63.1234	54.2386	34.7794	92.311	78.7513	78.4559	56.3428	54.2472	60.197	58.3412	112.698	117.696	78.4697
ENSDARG00000004472	atat1	0.079067	0.075686	0.106702	0.109984	0.273404	0.091144	0.166247	0.373865	0.198512	0.249161	0.087596	0.268163	0.43029	0.200727	0.432142	0.120986	0.206908	0.233256	0.563323	0.063554	0.229401	0.275956	0.084017
ENSDARG00000004473	tbx21	0.047766	0.097236	0.094229	0.03215	0.10986	0.204207	0.090315	0.195599	0.107898	0.233871	0.064203	0.056905	0.142749	0.152416	0.091604	0.279852	0.165586	0.148554	0.038451	0.083911	0.027417	0.145181	0.10314
ENSDARG00000004492	pcyt1ab	1.24318	3.36631	1.44665	0.922925	2.63809	1.46746	1.60234	3.09684	1.56327	0.861405	1.36838	1.08162	1.81942	2.90192	3.11434	3.35991	1.59554	4.02595	2.50801	1.87495	2.39168	2.18773	1.39855
ENSDARG00000004497	tspan33a	9.04056	26.4501	16.8487	9.66796	28.934	28.9147	16.2906	26.2129	24.7399	9.62778	7.67163	14.9729	29.6404	6.29877	14.8815	29.9408	22.4768	48.0903	5.09463	9.01634	17.6636	26.0527	29.203
ENSDARG00000004498	ENSDARG00000004498	0.057516	0.044704	0.0171	0	0.035154	0.079146	0	0.08217	0.114443	0	0	0	0.062435	0.038948	0.199151	0.114796	0.074808	0	0	0	0.016189	0.056283	0.058229
ENSDARG00000004502	rcor3	0.187276	0.420358	0.378237	0.283889	0.626133	0.488203	0.232152	0.638543	0.579384	0.073602	0.581994	0.237645	0.380266	0.368694	0.250895	0.67059	0.250628	0.71923	1.02362	0.405514	0.664627	0.490969	0.67286
ENSDARG00000004517	ppat	2.15414	8.7644	0.578143	3.19966	0.909419	0.82629	0.886391	5.09768	5.76674	2.45187	3.74236	7.55373	2.10431	9.38957	1.89955	6.44329	4.60665	3.04268	1.87963	1.68439	3.65701	2.7058	1.41103
ENSDARG00000004525	C2H1orf35	0.929705	2.37625	0.593685	1.14508	1.37544	1.50979	0.953015	1.32865	1.2945	0.822115	0.428185	0.639033	1.18055	1.57926	1.13938	2.42407	2.24321	1.77338	1.06125	0.568518	0.945746	1.08625	0.814544
ENSDARG00000004527	pin4	32.8703	21.055	26.2587	31.2138	17.811	14.8223	15.0233	28.7181	25.287	40.537	36.681	38.3549	26.2982	18.8766	31.5434	20.0522	19.4832	20.1789	32.9407	29.4971	32.9433	28.5008	25.6693
ENSDARG00000004529	ENSDARG00000004529	0.206771	0.495547	0.269723	0.317048	1.32033	1.75894	0.384592	0.45952	0.327345	0.140936	0.160843	0.151684	0.708744	0.353594	0.257464	0.458381	0.151547	0.375277	4.30343	0.287489	0.131654	0.603064	0.179534
ENSDARG00000004537	kmt2a	0.827908	3.56391	1.2705	0.997061	3.95889	3.63628	2.04128	4.87061	2.91909	1.87106	1.39194	1.39751	2.77492	3.83437	2.74504	3.23172	3.4197	2.34389	1.13004	0.919702	2.67686	2.31854	2.85492
ENSDARG00000004539	ptgs2a	0.06294	0.143623	0.025479	0.101595	0.107555	0.316202	0.299088	0.095875	0.105845	0	0.019755	0.136073	0.261754	0.43457	0.728802	0.084943	0.047821	0.088234	0.189793	0.051599	0.918111	0.105567	0.380013
ENSDARG00000004561	ENSDARG00000004561	0.602722	0.27109	0.830655	1.20063	1.12853	0.62979	0.81373	0.745793	1.16317	1.94574	2.24139	1.5706	2.38699	0.572011	0.928188	0.486705	1.02263	0.672522	1.1758	0.537596	1.41385	1.38314	2.02892
ENSDARG00000004574	gtf3c2	1.10157	3.16204	1.58896	1.4802	1.89096	1.19782	0.707632	1.70041	1.85774	1.6116	1.08988	1.36662	0.655955	0.722691	0.878535	2.12866	2.97307	2.04259	1.60482	0.68826	1.28663	1.5387	1.73648
ENSDARG00000004576	plk4	0.186036	0.038014	0.011822	0.100562	0.059884	0.089846	0.028517	0.131142	0.068885	0.117323	0.030553	0	0.127583	0.116365	0.496887	0.087582	0.034678	0.039699	1.43932	0.023941	0.060886	0.138782	0.046914
ENSDARG00000004577	tmem178ba	0	0	0.026245	0	0.08863	0.042483	0.079078	0.043657	0	0	0.020349	0	0	0.013362	0.060536	0	0.023344	0.049574	0.265052	0.026575	0.101378	0.027185	0.039035
ENSDARG00000004580	nmnat2	0.026173	0.028747	0	0	0.013418	0.008575	0	0.013321	0	0	0	0	0.01979	0.008092	0.061097	0.026492	0.014136	0	0.107003	0.016093	0.012278	0.005487	0
ENSDARG00000004581	sel1l	13.0828	23.3774	4.19813	6.26242	8.73122	11.1225	5.93009	24.702	22.4192	11.0753	10.1294	11.1711	10.5571	10.257	23.0997	25.4832	14.7752	27.1242	12.5146	11.448	11.6459	32.5524	8.10361
ENSDARG00000004586	ntrk1	0.018686	0.021512	0.014928	0.031746	0.021237	0.040718	0.025237	0.038858	0.013325	0	0.007716	0	0.012376	0.01017	0.015303	0.065225	0.008852	0.033072	0.077623	0	0.012956	0.020265	0.022203
ENSDARG00000004587	kat5a	4.7366	7.02609	6.84316	10.6628	9.13193	9.06722	7.27121	10.8724	7.97322	9.46724	4.84435	8.39171	8.35308	9.29865	10.5309	7.38063	5.65511	6.54665	5.42299	4.0413	8.25074	6.61144	7.18481
ENSDARG00000004588	sox4a	0.363187	1.03331	1.05277	0.712347	1.16313	0.632593	0.446487	2.68169	0.893513	2.33494	1.1316	1.10743	2.40839	1.41705	5.46364	1.49769	1.02152	1.57317	1.70488	0.920625	1.23028	0.61675	0.954898
ENSDARG00000004592	gpr22a	0.303935	0.11231	0.174242	0.131801	1.23487	3.94158	1.83062	1.38171	1.33949	0.369047	0.15372	0.132398	1.15046	2.32242	0.787848	0.26312	0.271957	2.13845	0.38946	0.39327	2.06846	0.89876	0.798895
ENSDARG00000004594	znf800a	0.365792	0.693411	0.117921	0.239421	0.514212	0.515033	0.392235	0.606067	0.436059	0.143625	0.06734	0.086806	0.584902	1.16591	1.12584	0.703127	0.242185	0.292586	0.49081	0.375782	0.796016	0.5433	0.441329
ENSDARG00000004597	LRRC4B	0.036492	0.025193	0.002807	0	0	0.018173	0.003379	0.02569	0.049007	0	0.008704	0	0.037859	0.015048	0.043159	0.011355	0.029978	0.023136	0.046107	0.005684	0.02602	0.011652	0
ENSDARG00000004598	or30bw1	0.009174	0.025189	0.008356	0	0.021163	0.009017	0	0.027807	0.026557	0	0.012957	0	0	0.008508	0.012849	0.013928	0.007717	0.010522	0	0	0.032276	0.00577	0.006804
ENSDARG00000004616	mtmr2	2.24847	4.03127	1.1484	1.79093	2.21917	2.07523	1.37492	3.16577	2.22039	2.65928	1.43451	2.45322	2.51843	2.24128	3.42391	3.94847	2.63307	2.65123	2.28735	2.31271	2.56301	2.9571	2.17299
ENSDARG00000004618	stx2a	8.2452	3.40801	6.3749	5.55748	5.95153	14.7006	8.35705	7.26113	8.95412	5.57805	4.97733	7.80983	6.21722	3.82408	11.4263	2.99145	3.88183	7.57555	6.66878	7.7916	13.9982	11.592	5.70642
ENSDARG00000004621	gpm6ab	1.25537	1.13408	0.830771	1.26227	1.68403	1.47241	0.97611	1.634	2.5823	2.47222	1.04217	1.16106	5.52096	1.87228	2.28038	1.37222	1.58318	1.76545	1.61074	0.940391	2.8772	1.64071	1.38521
ENSDARG00000004627	PANX3	0.027838	0.037369	0.013662	0.026803	0.033299	0.018246	0.013567	0.049185	0.017908	0.111836	0.013106	0	0.014015	0.031965	0.017333	0.037603	0.035081	0.039906	0.754193	0	0.183263	0.013618	0.01257
ENSDARG00000004632	egln1b	9.52815	5.21521	8.77646	6.89724	8.57642	9.32808	9.98394	4.75061	4.94188	7.69859	7.64403	6.27405	4.7616	5.45348	7.95219	9.08086	6.6588	5.86151	14.308	11.7949	7.09119	8.87988	6.56948
ENSDARG00000004633	EPN3	0.072698	0.095459	0.009021	0.143882	0.030465	0.03894	0	0.107949	0.014339	0	0	0	0.078634	0.018372	0.055508	0.07388	0.016048	0.06816	1.04829	0	0.013939	0.056062	0.032833
ENSDARG00000004634	osbp	51.8347	29.5901	26.3218	22.7408	59.4453	39.7462	49.2046	56.5564	10.7865	4.84584	42.1016	4.46981	27.6986	12.9648	26.5317	32.7889	71.4225	41.2633	64.7588	13.6645	7.09703	32.9983	35.5787
ENSDARG00000004635	epha7	0.181268	0.380549	0.061494	0.056045	0.155666	0.104973	0.073272	0.541741	0.122804	0.05845	0.04904	0.020969	0.132636	0.064406	0.275419	0.300661	0.365109	0.214609	0.094634	0.063612	0.163577	0.125544	0.14863
ENSDARG00000004636	ccdc9	3.65447	8.69225	1.97511	3.29273	3.76879	4.21295	2.37676	6.84942	5.28097	5.64112	3.02173	4.57761	4.49705	4.34892	6.41417	9.68758	4.17313	6.98803	3.23416	3.04599	3.31249	4.67573	2.85447
ENSDARG00000004643	cdhr1a	0.169302	0.062318	0.054894	0.00834	0.147346	0.851187	0.265501	0.093736	0.072241	0	0.020619	0.055833	0.061934	0.040641	0.048135	0.041337	0.060695	0.046204	0.083586	0.015879	0.025635	0.064974	0.062197
ENSDARG00000004647	spice1	1.33116	0.766817	1.1644	0.289646	2.55225	0.097987	0.096458	1.06334	1.58726	1.64324	1.88011	0.285251	1.03092	1.15302	2.12726	2.36043	0.579598	0.625519	1.47441	0.183883	1.75784	2.07654	2.30379
ENSDARG00000004648	kctd16a	0	0.021675	0	0.057337	0	0	0	0.020308	0	0	0	0	0	0	0.05528	0	0.063951	0.022635	0	0	0.027773	0.012412	0
ENSDARG00000004658	zgc:101810	0.021019	0.061558	0.00637	0	0.043023	0.020622	0.074919	0.058295	0.111349	0	0	0.068037	0.071387	0.267462	0.097956	0.106179	0.085875	0.048168	0.010722	0.064498	0.019684	0.018531	0.009476
ENSDARG00000004672	ptk2ab	13.696	4.91406	3.3815	11.9642	33.2202	14.2325	19.2344	7.56852	13.0192	9.34105	3.13071	3.25405	6.39499	6.67688	7.77469	7.15902	5.2242	6.0126	10.2997	19.0427	14.5649	9.46823	13.8706
ENSDARG00000004680	dnajb6a	12.5138	17.08	9.67786	13.7085	13.8161	13.7706	12.959	24.141	21.945	17.1885	15.4685	20.0226	18.6172	11.4696	23.4573	17.059	14.3861	13.5896	15.9201	11.8054	16.0169	15.2004	14.6434
ENSDARG00000004687	acaa1	128.416	128.209	108.731	197.636	166.442	180.862	126.279	124.607	144.535	188.12	147.03	161.589	149.52	73.9091	134.443	108.889	127.446	112.447	159.451	155.869	182.033	150.307	158.404
ENSDARG00000004692	nabp1a	3.21322	19.3602	2.80055	3.73978	6.37995	9.44755	4.19541	21.3141	16.652	7.50574	3.38051	9.1691	10.6819	15.1621	14.8064	26.0459	17.247	6.74258	5.40025	4.16994	3.35652	4.43126	4.28262
ENSDARG00000004695	six4a	0.044036	0.040308	0.026217	0.063978	0.032903	0.036073	0.024165	0.033173	0.036207	0	0	0	0.028371	0.040845	0.030841	0.022291	0.050663	0.026009	0	0.013539	0.02066	0.032316	0.019887
ENSDARG00000004696	eefsec	7.32446	8.79093	3.38781	6.79574	5.3901	5.53308	4.14931	5.30111	5.35266	6.46545	4.12182	10.0205	4.90007	3.68912	5.2095	4.61149	5.47729	8.07279	5.24171	5.30383	8.85838	7.5491	7.23804
ENSDARG00000004697	rxrgb	7.69415	6.19064	15.0736	14.8791	8.37587	6.02244	7.41291	8.39221	16.758	26.7914	32.0425	10.1042	7.5081	7.00248	6.38436	6.27072	6.41197	12.9893	13.5734	14.2927	14.9658	9.33256	10.8828
ENSDARG00000004702	irf2bp2a	3.86175	3.81729	3.94909	3.87604	4.15742	3.01098	3.27231	11.1204	4.39552	5.2361	4.7353	3.75696	6.56999	7.87956	10.8913	5.34794	5.51767	3.68438	2.23362	4.46815	5.38534	5.73002	4.82723
ENSDARG00000004706	syf2	14.3684	16.0906	13.9719	15.2511	22.8434	18.1331	21.1932	22.9881	18.5656	19.8445	12.3645	15.5471	25.5438	20.4284	26.0647	15.6663	14.3094	15.5137	14.0722	14.726	30.4897	21.6256	22.398
ENSDARG00000004712	tbr1b	0.008904	0.013151	0	0.006468	0.017118	0.008773	0.012205	0.028673	0.006444	0	0.009432	0	0.007574	0.014452	0.012471	0.042814	0.033037	0.028085	0.017064	0.008212	0.012917	0.012601	0.009047
ENSDARG00000004713	mad2l1	0.826562	0.046555	1.00381	0.5542	0.782284	0.666618	0.999363	1.15637	0.981666	2.29893	0.898019	0.824753	1.29806	0.884543	6.79769	0.772274	0.446423	0.413249	14.3291	0.586394	0.745669	1.42634	0.660358
ENSDARG00000004714	tcf12	0.565263	1.33503	0.699579	0.954404	1.57299	1.5219	0.641471	1.68201	0.903854	1.88598	0.618602	0.43364	1.07023	1.18019	1.62381	1.48974	1.35849	1.42626	1.02769	0.892779	1.19914	1.24636	1.07231
ENSDARG00000004721	pals1b	0.035687	0.093947	0.058508	0.082948	0.109619	0.063138	0.109574	0.135216	0.155207	0.064516	0.065086	0.138873	0.129522	0.185348	0.179938	0.073328	0.046258	0.041026	0.448629	0.07899	0.080355	0.031948	0.067682
ENSDARG00000004724	tcea3	8.41245	10.9307	11.8689	12.8772	25.4074	16.9666	20.0624	13.9426	13.5855	15.003	10.1235	12.001	25.2643	20.1245	19.7884	12.0997	11.5603	15.7812	6.86972	7.35959	15.6584	16.5993	24.3319
ENSDARG00000004726	trappc11	4.46514	5.50061	2.60996	4.57314	5.37748	4.64851	3.61297	6.14174	5.29471	5.24003	3.93314	3.42664	4.47344	3.52501	6.39331	5.73527	4.37541	4.78571	3.65055	3.76276	5.91731	7.43527	5.65623
ENSDARG00000004735	hnrnpub	7.80024	33.9198	5.39151	9.5224	23.8186	23.4821	11.2756	29.4807	18.3344	14.4273	4.73193	15.2555	16.9462	21.1933	20.0398	32.8413	31.8523	23.5893	7.09822	7.43388	21.8222	14.7428	17.2967
ENSDARG00000004745	lmbr1l	5.69538	11.9473	7.64166	10.6975	17.8721	17.2547	9.08014	6.08683	3.99814	10.2468	10.3587	2.72355	10.299	5.61234	8.0383	9.15866	5.27902	22.0709	4.2347	5.40479	12.4774	13.494	13.5759
ENSDARG00000004748	zgc:100868	1.00972	1.96341	1.36159	1.06195	1.61755	1.98184	1.74731	0.467641	0.475111	0.476856	0.341948	0.11405	0.385783	0.350645	1.15099	2.3047	0.352331	0.848127	0.229152	0.172989	0.483331	0.36072	0.45058
ENSDARG00000004753	MYLK	0.069389	0.260612	0.427235	0.094805	0.811276	0.256582	0.298305	2.92795	1.14477	1.10607	0.138272	0.436491	0.619916	0.27994	1.53117	0.409087	0.359273	0.433465	0.131318	0.075238	0.403849	0.259108	0.467876
ENSDARG00000004754	hspa4a	6.88009	127.275	1.26583	3.75403	6.80778	20.477	3.43261	44.3125	51.5171	6.14067	4.57164	20.3021	5.93757	15.716	8.43298	63.5347	82.2948	46.9232	7.63073	5.07233	8.54191	7.20228	2.21868
ENSDARG00000004757	ybx1	683.257	657.58	496.551	949.593	572.927	557.719	796.793	789.276	666.387	676.062	546.585	733.021	634.232	999.388	579.34	671.404	641.023	626.776	465.015	460.135	705.403	521.869	499.367
ENSDARG00000004763	ENSDARG00000004763	0.008701	0.028671	0	0.025281	0	0	0.00816	0.013133	0	0	0	0	0.009869	0.016003	0.097498	0.026441	0.014099	0.010052	0.05336	0	0.012246	0.010946	0
ENSDARG00000004771	ankrd10b	4.41806	1.76514	5.38032	7.10171	6.83922	3.15885	5.65891	5.55483	4.50185	7.42339	4.31116	2.1298	5.64634	3.55155	11.1185	2.48456	2.19315	3.33148	5.98376	5.4092	8.02472	6.87587	7.11388
ENSDARG00000004774	wdr36	1.80909	20.5264	2.07098	2.58502	4.11261	4.32399	2.05971	7.62394	7.09014	1.96591	1.77323	5.19344	4.8045	10.4979	3.18457	11.4703	13.7192	7.06397	1.66713	0.665562	1.52373	3.4602	4.05781
ENSDARG00000004782	fgfr3	0.057944	0.101264	0.051926	0.048717	0.077368	0.093095	0.036811	0.208384	0.069141	0.030313	0.042628	0.081563	0.108401	0.137327	0.485246	0.04413	0.086938	0.103842	0.033419	0.024743	0.049566	0.055896	0.063636
ENSDARG00000004785	cops2	21.5495	21.2449	13.3656	22.91	19.2608	17.1876	14.7846	21.5	22.3841	21.4123	15.8302	22.6795	22.6738	15.5825	22.8193	22.7075	19.5497	25.1146	22.271	15.48	19.3566	23.8589	22.0191
ENSDARG00000004789	LRP1B	0.0172	0.031418	0.00431	0	0.017671	0.007704	0.022284	0.037763	0.017603	0	0.00883	0	0.014182	0.010151	0.02627	0.035234	0.0258	0.021522	0.041192	0.008649	0.019797	0.008539	0.006352
ENSDARG00000004794	ccdc146	0.031013	0.043365	0.02415	0.303481	0.039272	0.031031	0.105483	0.066762	0.046053	0.227028	0.111898	0.078584	0.090604	0.1297	0.172572	0.066935	0.052504	0.098847	2.1629	0.398369	0.029507	0.080289	0.046997
ENSDARG00000004796	mgrn1b	1.44605	2.42076	0.755981	1.33539	4.01411	1.9625	1.67901	2.70833	1.69938	1.20861	0.826196	1.01624	2.0722	1.66131	4.22714	2.33999	1.01551	1.47349	1.09416	0.716758	1.42935	2.20442	2.07175
ENSDARG00000004806	grwd1	3.86224	32.5149	5.48752	5.87142	9.73044	11.3516	6.18208	18.9132	15.1993	5.12153	4.13457	10.1975	13.3773	26.2919	8.35888	28.5693	28.1684	11.2967	3.67721	2.36888	8.49204	6.06065	6.80563
ENSDARG00000004823	asz1	0.053624	0.029448	0	0.077901	0	0	0.019601	0.006773	0.11661	0	0	0	0.03041	0.033156	0.115359	0.099508	0.014481	0.020502	2.31591	0.032971	0	0.016903	0.048429
ENSDARG00000004830	flot2a	3.19404	2.93451	3.8094	4.11825	8.80679	5.00723	4.67225	7.40541	6.48682	3.85044	3.2087	3.19896	8.1606	8.44127	13.6374	4.72209	3.02315	3.73184	4.23718	2.35715	3.96497	6.95487	7.32839
ENSDARG00000004836	DNAJC5	1.84841	6.94146	2.09443	1.62351	3.18095	4.62818	2.47715	6.85436	3.56758	2.76283	1.8068	4.20782	6.38976	6.39624	8.63798	5.93027	8.2846	4.90822	2.3828	2.65131	2.46319	3.95391	2.82334
ENSDARG00000004840	rassf1	2.24119	4.19148	4.69005	1.89086	5.58016	4.57257	3.82016	5.62639	8.18961	3.64984	1.73312	2.08262	5.77584	7.72347	6.39023	6.47339	3.98739	3.06391	5.05081	2.17901	4.84549	2.17971	2.68135
ENSDARG00000004843	foxp1a	3.69594	3.03258	3.89287	3.05188	5.74588	3.74712	5.44436	5.83166	5.46211	4.84192	3.53549	4.28303	3.49771	4.0791	11.0573	4.71405	4.11758	4.74333	3.94478	2.03418	4.28624	6.32836	6.44699
ENSDARG00000004851	hinfp	0.90031	1.04208	0.610783	0.852704	0.818489	0.677873	0.615378	1.56445	1.04711	0.823593	0.713672	0.984555	0.95156	0.844638	1.5705	1.0197	0.687812	1.25893	1.51097	0.675575	0.656388	0.990794	0.599604
ENSDARG00000004861	esrrga	0.037859	0	0	0	0.02329	0.012247	0.040742	0.041692	0.044273	0	0.035196	0	0	0.098316	0.010695	0.046602	0.027376	0.026795	0.023217	0	0	0.009887	0
ENSDARG00000004864	foxr1	0	0.089651	0	0	0.020923	0.040116	0.014918	0.031012	0.118149	0	0	0	0	0.02525	0	0.08262	0.08275	0.015604	0.020864	0	0.019146	0	0.01843
ENSDARG00000004866	mindy1	2.76358	3.40354	3.18609	5.43843	5.17153	4.47896	2.59568	3.78026	4.01201	6.86504	5.80378	3.39768	3.17822	2.44733	5.11608	3.15994	3.71863	4.50249	3.26355	3.09827	6.97465	4.64261	4.06593
ENSDARG00000004869	penka	0.011115	0.024416	0	0	0.085473	0.087402	1.96239	0.025269	0.032177	0	0.015699	0	0.012607	0.072162	0.638286	0.067503	0.108058	0.038246	0.102244	0	0.031285	0.118848	0.105404
ENSDARG00000004870	psen1	3.96108	10.1383	4.93413	9.33538	5.04104	6.14042	6.65846	8.88267	7.16516	8.10961	6.50732	6.78195	4.48663	5.17212	7.19751	10.7959	5.89225	6.92826	4.92871	7.44204	8.62934	5.48273	4.60989
ENSDARG00000004871	ENSDARG00000004871	0.044084	0.042857	0.0247	0.039384	0.038224	0.029804	0.011157	0.105102	0.161947	0.091898	0.029587	0.065938	0.046161	0.081342	0.194747	0.068723	0.034276	0.080108	0.083163	0.025003	0.023825	0.036305	0.059733
ENSDARG00000004874	spata6l	0.081882	3.0768	1.49514	1.61424	2.90128	2.70622	2.7608	0.121035	0.118522	0.24671	0.035668	0	0.202803	0.261627	0.150664	0.21411	0.261575	0.135353	5.75101	0.140749	0.027243	0.139609	0.145415
ENSDARG00000004875	ENSDARG00000004875	5.30631	4.61648	10.691	11.171	12.9845	9.49565	13.7727	9.07096	8.15846	9.71636	7.82812	4.16437	12.0642	8.21308	10.887	9.16655	5.26508	6.48084	6.91271	10.327	14.7264	18.1669	14.8212
ENSDARG00000004877	rock2b	9.48546	36.2486	11.9343	11.9749	23.1448	16.9797	16.0139	24.0818	24.4816	39.6757	23.3255	30.5639	59.1009	81.523	65.3586	37.4231	92.1869	168.798	29.7489	34.4695	16.6547	126.632	197.461
ENSDARG00000004880	acsm3	0.037239	0.081768	0.152633	0.27049	0.240547	0.179354	0.412443	0.821193	0.22572	0.908855	0.362911	0.362285	1.63455	0.794367	1.56471	0.075385	0.211183	0.223009	0.50811	0.36405	0.235834	0.690951	0.706272
ENSDARG00000004889	aga	6.41316	2.99075	3.31291	3.6231	6.9081	5.32768	8.12109	5.15659	4.05198	3.45061	3.73213	3.53626	6.30685	4.26034	7.46742	4.77775	3.50496	4.45137	3.6065	2.85849	7.53981	4.32978	6.1539
ENSDARG00000004891	pex19	52.5901	40.4689	23.7751	28.7612	47.131	35.0981	33.8421	44.9593	39.5741	34.9459	44.1783	39.6403	41.6513	25.4224	37.7084	41.4532	35.4561	40.3818	27.6342	27.2969	59.4059	52.2403	41.6444
ENSDARG00000004898	zp2l2	0.093043	0.114795	0.0833	0.113879	0.080373	0.102735	0.014327	0.090014	0.094555	0	0.018453	0.127105	0.044455	0.048469	0	0.145466	0.063809	0.074926	0.320479	0.048198	0.110321	0.159117	0.088495
ENSDARG00000004904	gys2	51.2812	68.251	69.9756	100.264	98.1545	93.2169	65.883	58.1037	62.1168	72.4509	78.4644	96.6959	65.5458	40.2927	45.8108	54.8549	73.0233	122.821	100.913	115.663	152.966	98.8237	105.558
ENSDARG00000004906	stip1	14.1656	54.4915	5.12401	7.597	10.1104	14.0366	8.42949	37.102	36.0167	10.7754	13.4669	12.9822	13.9859	19.6497	19.2487	35.5475	43.7901	23.3465	10.407	6.38737	23.3631	17.4588	10.0016
ENSDARG00000004925	immp2l	5.88566	4.49966	3.43371	5.19089	6.47146	5.59922	9.11195	8.66023	7.10582	3.63061	5.09807	2.43267	5.93199	7.85421	6.00204	4.81143	7.6944	8.5597	7.4847	5.39694	13.4027	9.96491	10.6656
ENSDARG00000004930	lmo7a	2.68991	17.0869	3.78935	1.6481	13.9901	8.61733	31.0952	21.5022	16.1717	18.4613	9.64612	17.8743	9.39166	44.0881	26.5083	10.9597	15.5924	15.3562	11.9159	5.81823	17.1591	19.1882	19.5461
ENSDARG00000004931	slc8a3	0.066294	0.119965	0.034852	0.140088	0.080125	0.071646	0.051655	0.078016	0.083099	0.034629	0.058964	0	0.057051	0.080058	0.057464	0.10967	0.049462	0.087641	0.109083	0.089375	0.056656	0.1236	0.031803
ENSDARG00000004932	anos1b	0.136175	0.067162	0.052766	0.093509	0.08975	0.161009	0.031763	0.070291	0.076193	0	0.046205	0.044438	0.054756	0.110526	0.063108	0.15431	0.11556	0.096719	0.321828	0.087557	0.359693	0.208978	0.21201
ENSDARG00000004937	skp2	0.510626	0.262703	0.037347	0.158845	0.129528	0.154482	0.074923	0.280348	0.207726	0.18532	0.096521	0.199454	0.308247	0.348598	1.03373	0.422801	0.044292	0.197877	1.03723	0.063032	1.03036	0.484248	0.074463
ENSDARG00000004939	ENSDARG00000004939	0.927319	5.96441	0.419279	0.445816	2.93442	2.57805	2.1216	3.35687	2.07239	1.4473	0.979901	1.62258	2.41303	3.04421	3.90664	3.33579	3.24286	4.3615	1.38076	1.26747	3.14525	3.32558	3.15412
ENSDARG00000004948	bccip	14.0622	22.2908	18.7402	17.0562	21.5903	17.7018	20.0271	22.4094	20.7391	15.531	15.5197	14.9338	18.8344	16.4531	14.9565	19.1849	20.7371	15.1965	14.7684	12.4005	22.1619	18.2646	20.0281
ENSDARG00000004952	rsad2	1.42098	0.580014	1.59163	1.08795	4.62197	12.8617	8.04393	9.7278	35.5079	2.08293	1.61304	7.84626	17.6741	0.400718	8.70062	0.573977	2.73964	2.24654	2.11964	3.09925	3.41861	11.3713	17.6893
ENSDARG00000004953	mxb	0.067215	0.172644	0.074258	0.086287	0.160778	0.333597	0.765601	0.947747	2.77911	0.06683	0.224158	0.482596	0.623097	0.050098	0.85734	0.140153	0.875082	0.347752	0.452451	0.309702	0	0.421388	0.302549
ENSDARG00000004954	grna	2.78522	6.08244	5.36085	2.92314	11.8406	6.82076	3.25203	33.3158	17.8827	16.4533	5.32362	4.00079	15.8315	14.0652	41.6075	12.5189	5.7218	7.42765	2.81638	7.01791	6.71233	7.46431	4.33294
ENSDARG00000004956	zmat2	20.2895	11.5095	11.0933	19.839	14.3805	17.3815	10.8801	20.0956	18.4962	20.026	11.4941	16.2684	20.4674	14.0082	24.1621	16.4745	12.4861	12.7226	11.0451	7.53122	16.9049	14.1024	14.8757
ENSDARG00000004964	cyp4t8	85.8529	108.524	55.4183	54.2603	94.9193	91.8833	72.0452	125.68	131.684	72.1938	72.452	55.8782	74.838	70.9989	69.1292	131.186	107.36	95.9944	57.4362	55.2115	93.3302	72.5542	84.278
ENSDARG00000004979	elovl5	14.2762	24.3791	1.80733	3.06147	23.7967	25.587	9.96946	21.3564	21.3889	15.4731	8.24794	46.4244	14.95	22.7847	64.9271	27.1784	5.19158	2.91823	9.92752	5.29938	11.2507	13.5955	4.71794
ENSDARG00000004988	ppp3ca	0.061477	0.056365	0.070206	0.073399	0.092926	0.045666	0.008874	0.240115	0.082558	0	0.007538	0.117837	0.115298	0.022557	0.104505	0.049494	0.039696	0.055691	0.059092	0	0.061514	0.020775	0.090741
ENSDARG00000005002	brf1b	0.166181	0.407093	0.386723	0.297477	0.535943	0.599733	0.311787	0.789157	0.603822	0.474745	0.249511	0.278701	0.476611	0.405927	0.751811	0.407904	0.276852	0.335621	1.07634	0.39631	0.135866	0.29267	0.468488
ENSDARG00000005004	slc5a12	0.037433	0.055115	0.019253	0.061413	0.065016	0.024529	0.054084	0.037158	0.027096	0.891638	0.059708	0	0.021228	1.88798	3.5259	0	0.020217	0.028609	0.497364	0.025992	0.170081	0.156155	0.043642
ENSDARG00000005010	ENSDARG00000005010	0.944989	1.68659	0.473401	1.02961	1.35815	1.2075	0.442349	2.11243	1.23104	0.640651	1.03438	0.689511	1.58091	3.61532	1.49375	1.25186	1.45202	1.11097	0.470847	0.522921	0.531964	1.36704	1.24817
ENSDARG00000005015	tspy	2.73241	1.64239	2.47676	3.08124	3.21843	2.60025	1.75431	5.30186	4.08706	4.00224	3.13855	3.25093	2.98465	2.96347	4.76216	2.51559	1.55541	1.69598	2.63834	1.61027	2.37488	2.50626	2.18691
ENSDARG00000005023	fkbp9	1.49102	1.86603	1.38238	1.1707	1.96238	1.02973	0.692234	2.34447	2.21625	1.39618	1.58193	1.50266	0.807495	1.0962	1.86235	2.38587	1.04459	1.70996	1.18399	1.48645	0.888391	1.58285	1.10989
ENSDARG00000005026	tshz1	0.144225	1.11614	0.21	0.216443	0.500002	0.221961	0.390616	0.774325	0.932234	0.601109	0.180228	0.481128	0.904613	2.3426	0.727065	0.537566	1.32209	0.433799	0.387453	0.233735	0.646819	0.46061	0.584285
ENSDARG00000005034	crppa	1.56057	1.43832	1.35588	2.31289	2.07704	1.47883	1.1865	2.1504	1.63725	1.79893	1.81017	1.78124	1.86896	1.74519	2.3414	1.65708	1.4704	1.85879	4.65306	0.881008	2.13943	1.51232	2.03052
ENSDARG00000005049	rab20	8.03645	3.32933	15.3255	19.1372	20.0393	13.1999	14.5847	10.0394	10.4817	20.816	14.8174	5.02937	12.8595	10.5242	18.2938	5.86291	2.8746	8.05753	14.194	9.40558	19.1475	15.9124	23.1904
ENSDARG00000005050	wnt2ba	0.547006	3.40788	0.947311	0.982087	1.7595	1.6705	0.826866	1.91125	1.0413	1.41019	0.967058	2.10797	1.41555	0.538546	0.898295	1.9747	1.97324	2.67421	0.837109	0.991177	0.829424	0.949531	0.704472
ENSDARG00000005057	dimt1l	2.29545	22.0402	1.13398	1.16807	3.71976	4.56133	1.24436	6.70732	5.13398	1.52395	0.934151	3.8481	7.73728	17.6211	4.55875	14.8202	18.8171	6.43328	0.944402	0.514304	2.64641	2.88344	2.75822
ENSDARG00000005058	ncapd2	0.58776	0.102781	0.115398	0.575186	0.349003	0.278714	0.265275	0.803235	0.257869	0.515353	0.322096	0.097769	0.510196	0.345147	2.00394	0.338069	0.070605	0.126847	2.32687	0.151901	0.387631	0.788676	0.306242
ENSDARG00000005078	eif4e3	14.7554	3.03049	25.5724	33.0218	19.0398	15.1589	10.2751	12.7646	15.0277	33.0446	24.4149	8.48743	15.1465	7.5043	16.6186	6.20523	4.52893	9.56954	14.7344	18.0024	24.0458	24.5028	19.172
ENSDARG00000005085	ggctb	0.731385	0.370012	0.62037	0.489407	0.461801	0.39592	0.570205	0.721497	0.402733	0.662006	0.413754	0.142499	0.622987	0.244527	0.851377	0.733875	0.423725	0.411602	0.550167	0.148597	0.74209	0.483666	0.347941
ENSDARG00000005092	cep89	0.526865	0.93366	0.754677	1.2757	0.752334	0.953379	0.407529	0.444315	0.561486	0.270821	0.168523	0.291475	0.156993	0.399382	0.62319	1.10225	0.679947	0.766056	2.81778	0.451155	0.693866	0.71453	0.364575
ENSDARG00000005095	glcea	0.076168	0.037324	0.391987	0.158561	0.037303	0.029801	0.062096	0.171646	0.017554	0	0.025693	0.550898	0.013755	0	0.158621	0.051254	0.0393	0.055687	0.889201	0.198557	0.629565	0.136978	0.180719
ENSDARG00000005098	zgc:86764	0.102107	0.039881	0.051923	0.124221	0.103306	0.156708	0.179722	0.221043	0.128316	0.257645	0.06205	0.207971	0.315198	0.259287	0.763143	0.108616	0.069274	0.046844	0.906728	0	0.12187	0.189556	0.042662
ENSDARG00000005104	limk2	17.1314	20.9541	17.5181	21.0228	27.9321	31.472	15.3006	37.6538	36.2795	23.1186	23.2119	14.3236	16.4159	9.28496	21.9078	22.5361	23.5997	17.6544	12.0618	10.9852	18.9823	13.5267	21.2839
ENSDARG00000005108	oclna	5.52528	4.26907	3.89835	4.47771	5.2022	5.09793	8.30479	10.5353	5.44281	7.2275	4.95397	5.51823	7.25273	6.7738	12.0731	6.80803	9.32456	6.07223	4.82299	5.11816	3.79907	7.24861	7.35913
ENSDARG00000005112	cdh17	3.13915	2.84169	3.60326	2.09986	4.38307	3.07151	35.8911	20.8422	6.23425	11.5692	1.74931	2.91854	6.87132	5.79305	63.2217	6.38345	2.79435	1.9506	1.28207	1.53357	1.97317	3.62251	3.103
ENSDARG00000005115	calub	8.08378	19.7401	1.42031	3.1804	7.32643	7.29883	4.15023	16.793	16.4344	4.40202	6.45752	6.77887	7.71809	4.92577	18.6224	26.3304	9.75352	20.3849	7.7076	6.5679	6.17853	16.3325	6.32878
ENSDARG00000005122	atp2a2b	18.3255	72.7525	6.45277	10.9768	12.2792	16.3343	7.47584	49.2386	48.0765	15.4365	19.3205	20.8586	12.7109	18.5309	22.1604	64.6372	52.2517	48.4581	12.9018	11.2371	19.366	22.8612	6.62935
ENSDARG00000005126	large1	0.083223	0.256513	0.044786	4.0549	0.136265	0.279787	0.131457	3.6492	4.17092	11.3481	6.13222	5.71827	5.61232	5.09311	11.658	0.382609	0.428376	0.416032	0.558984	0.541916	1.1883	0.68	0.748131
ENSDARG00000005128	rnaseh2b	7.22158	3.12609	1.27349	2.85326	4.31661	2.27409	2.55534	4.79973	4.31253	3.00912	1.81017	2.42896	3.92527	4.87819	5.63819	4.06024	1.45969	2.9591	3.62355	0.951755	5.2471	5.3502	3.63567
ENSDARG00000005134	psmd11b	13.3155	19.411	4.13286	8.04068	5.75785	7.66643	3.69486	14.2437	14.7158	9.39781	6.09109	13.9692	5.69389	6.88558	11.0425	18.8573	19.1789	14.5559	7.5314	7.81648	7.66453	9.39659	5.78485
ENSDARG00000005139	hhatlb	0.032154	0.021526	0.004449	0	0.015023	0.004806	0.010712	0.066689	0	0	0.200055	0	0.033238	0.03624	0.006841	0.039544	0.031656	0.044817	0.082368	0	0.013748	0.03072	0.006617
ENSDARG00000005141	camkvb	0.027512	0.010343	0.008577	0.020519	0.018102	0.011569	0.015488	0.039429	0.014283	0.021279	0.003325	0	0.01602	0.024016	0.029674	0.038048	0.015257	0.030181	0.256236	0.008684	0.03011	0.022105	0.015945
ENSDARG00000005150	tbx20	0.007027	0.030871	0	0	0.032421	0.027628	0	0.090089	0.020307	0	0	0	0.02391	0.423621	0.066432	0.032597	0.034157	0.016119	0.269326	0.012962	0.049446	0.031046	0
ENSDARG00000005154	aspa	0.486431	0.230336	2.44214	4.46786	3.84057	1.76574	2.45015	1.23813	0.60774	2.85131	1.76351	0.255731	0.857064	0.670438	1.89606	0.4257	0.249299	0.346721	0.906739	0.848508	1.1283	2.64523	0.819028
ENSDARG00000005159	CYTH3	0.079845	0.187425	0.117207	0.185745	0.325263	0.201774	0.078394	0.114032	0.270154	0.064621	0.065366	0	0.130292	0.112716	0.22928	0.130172	0.06881	0.151973	0.238418	0.078075	0.617157	0.222249	0.217832
ENSDARG00000005162	tpm3	20.1478	37.868	8.55182	13.4934	15.3416	12.442	15.9764	53.5308	40.1735	19.6201	9.79511	33.6299	21.8186	19.0912	68.4255	48.2219	26.3602	30.5743	13.9868	11.3979	17.0238	19.2415	11.2169
ENSDARG00000005163	efr3a	3.28224	2.65023	1.52503	3.01204	5.70384	7.31928	3.94996	2.77972	2.02963	2.14418	1.76853	0.854703	2.65077	3.61109	4.21754	3.58043	1.03204	3.48429	3.67703	1.22349	5.15028	2.60059	2.64926
ENSDARG00000005172	dynll2b	40.4945	49.8567	17.1161	13.8903	12.412	22.9139	18.842	31.9676	28.2278	20.7516	26.7083	40.5239	23.9991	22.4552	25.3253	40.868	31.2533	38.981	32.1114	19.4701	33.0743	36.2173	16.64
ENSDARG00000005176	zgc:101040	0.201765	0.185116	0.317998	0.932098	0.222183	0.189314	0	0.072985	0.087128	0.75655	0.017004	1.82727	0.054618	0.926746	0.994842	0.353381	0.156052	0.013808	0.092284	0.133237	0.182918	0.143869	0.244635
ENSDARG00000005179	DGLUCY	7.54994	7.03351	5.33153	6.65731	7.8637	5.93375	8.8467	0.693507	0.740846	0.616705	0.85639	1.00307	0.635441	1.26248	2.3828	8.3401	2.20145	3.97381	3.79499	3.54693	4.32406	8.23177	3.59596
ENSDARG00000005185	cpn1	40.2938	32.4777	8.63777	5.60589	9.90509	12.876	12.0988	30.0906	57.7841	17.4072	32.4543	33.5815	27.1494	126.717	57.8986	75.3939	36.8921	9.5547	16.4147	15.6048	20.6205	32.5322	26.3071
ENSDARG00000005186	sp4	1.21015	0.731802	0.710838	0.532276	1.88163	1.62081	2.59054	0.985381	0.9469	0.513122	0.627442	0.652667	1.08634	1.20148	1.82142	0.832492	0.589177	1.455	1.07823	0.920217	2.34817	2.07643	1.81831
ENSDARG00000005191	ahcy	1829.34	2576.35	2481.34	2575.55	2130.72	2920.92	2010.55	2744.31	2414.03	2434.39	2374.4	1957.1	2196.74	1636.08	1180.81	2643.27	2210.24	2223.68	1877.68	2678.43	2343.91	2086.26	2543.09
ENSDARG00000005210	coro2aa	0.311521	0.194606	0.506152	0.127512	0.866216	0.329529	3.19602	1.28312	0.325826	0.806556	0.159991	0.539996	0.540685	0.425388	5.68609	0.359099	0.500903	0.460026	0.410345	0.255532	1.18383	0.469595	0.284242
ENSDARG00000005216	megf6	0.394084	0.863975	0.079737	0.05022	0.279151	0.576781	0.23595	0.590207	0.3947	0	0.139563	0	0.172143	0.334185	0.529444	0.552807	0.28405	0.639461	0.428688	0.064534	0.211339	0.452724	0.536994
ENSDARG00000005218	wrnip1	1.64643	1.55704	0.895646	1.88247	2.02681	1.66813	1.31421	2.12336	1.72063	2.14862	2.04434	1.63249	1.73514	1.2517	1.37624	1.1412	1.18304	1.32848	0.994752	0.793741	1.48755	1.77886	1.97556
ENSDARG00000005220	pdcd6	9.06625	10.4919	4.76549	5.17889	5.58132	4.58803	5.93427	14.6119	14.812	10.5483	6.59269	13.8479	8.66849	5.03088	17.2961	12.9538	6.79435	13.3698	8.66994	8.18412	7.3812	6.98479	4.18676
ENSDARG00000005221	desmb	0.787365	0.113568	0.37293	0.239984	0.179083	0.056761	2.47124	1.34788	0.476955	0.746623	0.47982	0.24107	0.046799	0.321731	5.82365	0.171559	0.155942	0.594571	0.113977	0.015235	0.131649	0.063943	0.822875
ENSDARG00000005230	ssr2	445.427	382.554	166.252	380.07	179.634	192.698	144.242	434.409	397.996	283.9	407.72	361.606	300.82	613.523	364.079	368.41	215.615	256.561	221.414	176.918	373.652	453.022	285.915
ENSDARG00000005232	ccdc85ca	0.131704	3.03083	0.782841	0.4484	0.072754	0.415324	0.596566	10.2707	6.02227	0.99776	0.412021	0.460224	3.0583	0.533806	0.982811	0.49716	15.726	0.587802	2.16066	1.9633	1.83719	0.114057	0.138851
ENSDARG00000005236	ENSDARG00000005236	1.47289	7.43077	0.774827	0.831267	3.70498	4.23747	1.60142	4.52822	3.75251	1.22054	0.888203	2.25063	2.51667	4.64937	3.08014	5.82797	5.38919	3.22489	1.35497	0.717579	2.30293	3.22766	2.14771
ENSDARG00000005246	asb3	1.4308	0.962305	0.673573	1.05095	1.11261	0.735214	0.52006	1.02943	1.2682	1.30787	1.02177	0.625605	0.856988	1.18536	1.73378	1.06583	0.586087	1.14322	1.84849	1.34923	1.34617	1.7489	1.05626
ENSDARG00000005251	rpe	18.0701	22.7531	7.84921	18.5533	14.8002	10.1048	7.85597	19.92	18.9572	17.6629	18.7876	25.5841	15.1213	18.1311	25.2703	18.2521	14.8886	13.0408	16.896	13.1335	27.4492	32.7442	26.0821
ENSDARG00000005254	kdelr2a	34.4593	66.2438	12.4739	29.0222	29.6798	42.9824	20.288	59.5598	63.9479	35.8361	21.6748	44.6193	44.3035	33.8625	58.561	64.198	63.6869	70.8352	27.165	28.7488	46.1508	68.8338	40.1188
ENSDARG00000005271	ZC3H12A	1.07012	1.65228	2.40143	1.35181	3.14846	1.46342	1.47961	4.6893	2.15505	2.94398	0.679043	0.452644	4.64382	1.43839	8.42816	1.72677	1.40722	1.49422	0.594418	1.14427	2.40088	2.08749	2.20603
ENSDARG00000005274	rad52	0.062027	0.022797	0.038264	0.038378	0.081259	0.088292	0.107717	0.268065	0.024323	0.443193	0.011867	0	0.075409	0.140838	0.536397	0.099911	0.094872	0.045241	1.13681	0.066073	0.165289	0.138246	0.011382
ENSDARG00000005284	fbxl15	1.63487	0.245253	0.573845	1.57562	0.478339	0.352742	0.244833	0.713124	0.243514	1.51384	0.889833	1.0862	0.533666	0.392012	1.05046	0.422032	0.167982	0.548823	1.0637	1.39746	1.11961	1.66531	0.584845
ENSDARG00000005314	CALHM1	0.11948	0.065613	0	0	0.061251	0.059355	0.021837	0.060456	0.028823	0	0	0.168527	0	0	0.027891	0.060748	0.047628	0.022767	0.061058	0	0	0.062624	0.026976
ENSDARG00000005315	celf1	9.43008	27.7682	7.69245	9.43996	15.0905	12.5693	6.2738	21.5093	18.6188	10.128	10.14	11.229	13.5396	16.144	16.1384	23.0577	22.7376	19.5782	8.71505	7.62392	10.0573	12.8097	10.9747
ENSDARG00000005318	stam2	4.78307	11.1005	3.27186	4.9854	7.40098	7.73048	3.56067	9.40405	8.87217	7.73316	4.48996	4.9654	5.22648	4.35947	8.28547	9.84994	7.72632	8.31267	4.24027	3.76572	5.58209	7.88174	5.45233
ENSDARG00000005320	nipsnap1	11.6939	13.1635	4.88344	9.43431	11.2321	8.83266	12.504	16.0719	16.3954	19.2101	11.5187	25.6078	18.4388	11.8662	16.8167	9.08472	12.0607	15.615	13.4955	15.5605	20.3134	25.8513	19.5974
ENSDARG00000005327	ENSDARG00000005327	0.008255	0.07253	0.082704	0	0.088866	0.056795	0.081467	0.241148	0.035844	0.074616	0	0.160612	0.074899	0.084214	0.173421	0.066841	0.040316	0.037871	0.012655	0.045678	0	0.031152	0.011182
ENSDARG00000005332	ENSDARG00000005332	0.040345	0.022156	0.022072	0	0.015513	0.011909	0	0.034059	0.043798	0.273514	0	0	0.082853	0.009355	0	0.049056	0.058896	0	0.092878	0	0.10231	0.030483	0
ENSDARG00000005335	slc22a4	0.06667	0.209191	0.087123	0.292605	0.416582	0.223911	3.04642	0.170524	0.20952	0.235807	0.135098	0.367415	0.157802	1.28603	1.88334	0.052809	0.145241	0.248507	0.295249	0.222829	0.270029	0.219419	0.283939
ENSDARG00000005343	ccdc85al	0.071756	0.062978	0.013722	0.029182	0.042027	0.029634	0.106894	0.064695	0.085303	0.136184	0.099301	0.097714	0.079754	0.097811	0.147709	0.066066	0.056755	0.052614	0.061536	0.042307	0	0.120028	0.061229
ENSDARG00000005350	dip2ba	4.02656	4.16819	3.12198	3.5957	8.41895	6.52498	5.79773	4.93554	5.20424	3.97929	2.96962	1.96028	3.90746	3.28663	7.99711	5.18418	1.59633	6.56131	3.16299	2.91273	5.08345	6.95176	6.32269
ENSDARG00000005355	larp6a	0.43872	0.725276	0.716217	0.303561	0.987771	0.726915	0.728571	2.42504	2.06459	1.69394	0.419976	0.56148	1.09421	1.0397	2.03466	1.14971	1.02319	0.56339	0.648347	0.694737	0.920638	0.568315	0.602875
ENSDARG00000005356	tyro3	0.308909	0.420638	0.754319	0.566903	1.2741	1.03625	0.705848	2.64052	1.2943	0.918602	0.567051	0.388833	1.64581	0.790007	1.57376	1.30627	0.540978	0.815956	0.389821	0.358908	1.45304	1.95665	1.70811
ENSDARG00000005359	sucla2	44.2867	58.3285	39.9314	65.8183	63.2518	87.6173	41.0762	63.7877	60.2271	65.3753	49.5137	58.9904	40.3479	28.4011	46.4914	47.6031	52.0966	55.3715	48.0332	47.6517	67.2906	66.8303	56.0221
ENSDARG00000005364	ENSDARG00000005364	0.048777	0.096753	0.039613	0.110097	0.105861	0.080984	0.037646	0.021343	0.129353	0.062063	0.029092	0	0.011681	0.070047	0.043274	0.2156	0.056026	0.095631	0.099998	0.037993	0.028819	0.064777	0.065109
ENSDARG00000005368	mcamb	1.2886	1.48811	1.98027	1.47621	4.27687	2.72543	1.24667	4.0118	2.25151	2.49216	0.867807	1.5327	2.22913	3.8027	4.61728	3.0378	0.500999	2.64301	0.742711	0.348718	2.21164	1.77707	1.42461
ENSDARG00000005371	gprc6a	0.016182	0.023697	0.014739	0	0.024944	0.015905	0.017745	0.015533	0.023421	0	0.007618	0	0.00613	0.025013	0.015109	0.021838	0.026219	0.048442	0.024808	0.009949	0.015182	0.033938	0.058502
ENSDARG00000005372	camk4	0.087884	0.130998	0.14866	0.072955	0.12897	0.093416	0.05507	0.60532	0.254415	0.113487	0.062063	0.244284	0.15218	0.186306	0.513656	0.215039	0.030514	0.119103	0.086615	0.011579	0.123682	0.220856	0.051024
ENSDARG00000005374	tubgcp4	3.19225	1.19542	0.782709	2.44081	1.40729	1.46016	0.652681	2.6698	1.77469	1.73644	1.73278	0.98969	1.54979	1.37645	2.71393	2.21171	0.660598	1.243	2.37055	1.35503	2.25309	2.64033	1.76688
ENSDARG00000005382	prdm9	1.35944	2.01782	1.18461	1.52172	1.78976	1.77131	1.08264	1.7463	1.92678	1.78652	1.43765	0.961387	0.912234	1.20063	1.34345	1.80259	2.64474	1.37112	1.33321	1.1848	2.03046	1.77366	1.26105
ENSDARG00000005392	slc5a5	0.02964	0.032555	0.033169	0	0.014002	0.008948	0.008126	0.02796	0.032177	0	0.012858	0.08857	0	0.013758	0.012751	0.009277	0.044253	0.008499	0.034081	0	0.025625	0.037286	0.012333
ENSDARG00000005394	dnmt3aa	1.44422	4.59834	2.61146	2.30133	5.57341	5.09325	3.40846	4.62407	2.21177	3.84747	2.49743	0.434743	3.84939	1.95189	4.77753	6.00321	3.64609	3.97015	1.11659	0.747177	3.98513	5.97886	6.14137
ENSDARG00000005397	trim3b	0.927985	0.79762	0.861691	1.42111	1.55788	1.55881	1.37288	4.23479	2.32355	1.55259	0.983053	1.13613	1.85178	1.70893	3.53616	1.4368	1.17678	2.3904	1.50029	0.688658	0.81401	1.31686	1.21649
ENSDARG00000005414	grapa	0.586395	0.990844	0.965504	1.34333	2.48008	2.52719	2.17642	4.82156	2.54047	1.01934	0.57338	1.20679	1.64993	1.5479	3.88541	3.82375	2.41187	3.18181	1.60783	1.78892	2.74554	1.46112	1.3749
ENSDARG00000005416	map3k5	1.62806	1.29031	4.02751	2.92697	8.47253	4.98092	4.75446	4.95724	2.30878	5.75872	1.83901	0.719718	4.71989	2.10613	7.4026	2.21614	2.71898	2.57094	3.4666	4.18983	7.51379	2.80582	6.70978
ENSDARG00000005423	pgam1a	122.177	401.516	146.173	167.325	246.614	286.525	191.469	205.686	189.382	159.549	120.136	175.608	168.412	121.727	113.923	274.651	308.723	215.18	174.089	211.301	210.815	217.445	165.587
ENSDARG00000005425	wdfy1	4.99711	11.4718	18.7789	18.8068	11.2318	6.75711	14.0363	14.9514	16.8588	2.62401	15.1989	21.4219	9.67901	10.1299	9.29645	7.04022	13.0111	1.3514	35.8539	17.6362	12.5842	13.9617	19.8571
ENSDARG00000005448	mtfmt	3.44709	6.36816	1.51264	3.46212	3.4619	4.28735	3.01611	5.42082	4.62804	2.54436	2.59736	4.38146	4.39145	5.15193	4.71992	5.05737	5.8071	4.10673	2.37344	1.74797	4.21717	5.29802	3.53815
ENSDARG00000005451	gdi2	49.6648	103.297	50.669	66.4593	86.8907	87.457	54.2853	95.5187	92.1756	76.5292	70.5602	68.2652	68.3133	60.065	87.8632	86.2067	80.3316	81.9466	58.7701	54.074	84.1894	94.8267	80.2458
ENSDARG00000005453	foxp2	0.026201	0.034052	0.033887	0.036031	0.16783	0.076763	0.087948	0.100823	0.105969	0.056049	0.008758	0	0.021098	0.016093	0.095791	0.15999	0.165113	0.065535	0.261714	0.019649	0.106904	0.0195	0.0949
ENSDARG00000005454	tacc3	0.080056	0.097703	0.174758	0.258334	0.916357	0.448533	0.112918	0.503565	0.574294	0.338405	0.185066	0.497434	0.777994	0.639848	2.52578	0.297115	0.285264	0.161023	6.37709	0.069054	0.2027	0.698831	0.323314
ENSDARG00000005456	katnb1	4.10774	8.28716	3.61049	4.38436	6.19629	5.38589	4.52691	6.67904	6.13931	5.11813	3.48464	3.94152	6.07036	4.6937	7.22485	8.36187	5.21916	5.96959	13.2947	4.27331	3.84555	3.97927	5.39681
ENSDARG00000005458	csnk1g2a	2.84386	8.46703	2.51273	3.40228	5.00298	4.79605	2.93621	8.31387	6.00298	4.89154	2.80179	4.61731	5.16669	4.29897	7.24379	7.90757	7.56067	5.72472	3.00569	2.84814	4.57564	4.5955	4.36845
ENSDARG00000005462	kif4	0.243506	0.153834	0.110057	0.313706	0.203096	0.215539	0.15991	0.548715	0.166337	0.407698	0.121695	0.085643	0.4196	0.256712	1.24414	0.191565	0.071604	0.070947	1.16051	0.253469	0.124586	0.464085	0.08937
ENSDARG00000005463	slc30a1a	3.02922	9.74786	5.43878	3.23589	14.1023	14.3901	11.5278	13.4927	15.668	6.22259	3.21297	3.11579	12.981	10.638	10.3391	12.1247	11.0036	6.70179	2.50347	3.29319	6.74087	6.65907	10.8175
ENSDARG00000005464	dnase1l1	5.67802	3.11779	6.0176	9.89064	7.91387	6.04057	6.18576	8.92754	8.1777	13.031	11.4154	6.79674	12.6468	10.693	18.5503	4.73588	3.55157	4.70007	5.04251	3.40845	10.7382	11.7233	10.6004
ENSDARG00000005468	irf2bp1	2.62031	7.4421	2.34976	2.94324	6.26644	6.61145	3.2585	8.14054	6.12578	4.31389	2.5372	2.80326	5.95412	10.4793	7.12564	7.34516	7.40147	6.52444	2.5608	2.96474	6.49456	5.62706	4.51949
ENSDARG00000005476	nav3	0.043744	0.078295	0.103947	0.411783	0.473625	0.118845	0.028234	0.867142	0.452733	0.192999	0.07539	0.06924	0.277157	0.209213	1.03507	0.316481	0.072194	0.088377	0.133662	0.080455	0.064676	0.135455	0.070355
ENSDARG00000005479	tenm3	0.19423	0.401002	0.453259	0.187361	0.452395	0.41036	0.189753	2.42664	0.852058	1.2276	0.478955	0.374789	0.937254	0.456326	1.67108	0.635648	0.432666	0.501252	0.309828	0.214764	0.561623	0.523785	0.412201
ENSDARG00000005481	nfkbiaa	8.33607	4.75952	9.8011	4.34129	16.5019	12.9348	17.1856	30.2288	18.6753	18.8002	13.712	8.40847	34.5611	18.5665	26.781	6.58106	5.21751	6.00678	4.42628	4.84538	6.18974	4.9869	10.5381
ENSDARG00000005482	RAPGEF2	0.750143	2.96365	1.6032	2.16635	2.21517	1.56083	1.62894	3.68502	4.91646	2.61211	1.33426	1.98093	1.62739	1.67709	2.63339	4.12104	3.38184	2.35353	1.94745	1.57065	3.53922	1.41122	2.32388
ENSDARG00000005485	ucmab	0.048068	0.151333	0.125173	0.651384	0.12937	0.023623	0.196679	0.378459	0.278303	0.810619	0.06333	0.436221	0.464735	1.02087	4.60383	0.012163	0.083072	0.067759	0.068742	0.248121	0.050735	0.060466	0.113955
ENSDARG00000005500	dgcr6	6.00968	2.41424	2.98786	5.56502	4.40109	3.55938	2.1179	4.09219	4.27501	4.55809	4.0245	3.10801	4.34535	3.79118	6.76628	3.34089	2.14621	2.29886	8.30425	2.31981	4.95572	4.88436	5.27165
ENSDARG00000005510	gdf6b	0.019386	0.021276	0.008829	0	0	0.009527	0.053147	0.032927	0.028076	0	0	0	0.010994	0.00899	0.054305	0.019622	0.047117	0.011583	0	0	0.027283	0.012193	0.013131
ENSDARG00000005513	naca	837.235	1169.88	852.555	893.884	1038.93	1036.01	998.073	1598.65	1460.04	892.22	764.033	964.968	1302.44	2414.46	1306.92	1352.85	1067.11	1039.43	773.471	755.623	1005.12	752.954	1002.64
ENSDARG00000005518	slc5a9	0.6258	0.739656	0.985108	0.903808	1.89055	1.14999	2.7226	3.69894	1.15199	2.15203	0.662903	0.529408	2.97114	1.12926	7.01102	2.01731	1.1665	1.10511	1.19926	1.81929	1.45505	2.02716	1.29008
ENSDARG00000005522	GALR1	0.092955	0.065867	0.015443	0	0.045683	0.029398	0.074371	0.050238	0.051594	0	0	0	0.026952	0.038593	0.010172	0.048108	0.083656	0.07977	0.022105	0	0.025082	0.032429	0.016096
ENSDARG00000005525	acy3.2	21.1979	13.0232	10.7422	20.9813	12.5752	10.4159	21.6911	22.0702	28.8952	28.7972	27.512	41.4713	26.0089	14.9041	29.8526	13.8675	10.8862	23.2494	36.0978	22.2088	35.3647	17.7492	20.1712
ENSDARG00000005526	igfn1.1	0.03232	0.02839	0	0.03755	0.009938	0.057165	0.071903	0.053866	0.074823	0	0	0	0.014659	0.101892	0.009051	0.068784	0.063717	0.022235	0.029721	0.01192	0.018188	0.035135	0
ENSDARG00000005536	ubr7	5.54604	2.84472	2.74456	4.98961	4.54627	3.9629	2.84796	5.83113	4.46211	5.98032	4.70195	4.72461	3.84576	3.13981	6.06453	3.52858	1.91586	3.07175	5.45874	2.06418	4.77425	4.73014	3.44194
ENSDARG00000005540	xpo7	1.80825	4.92382	1.88408	2.7135	3.2702	1.78394	1.11418	3.88351	3.36076	2.84797	2.5223	1.8174	2.0812	3.9856	3.16309	4.16629	2.738	3.57326	2.41911	1.25149	2.31503	3.5191	1.94043
ENSDARG00000005541	wif1	1.09788	0.274856	0.323524	0.680184	0.856656	0.468148	0.779008	4.70429	0.490758	0.802677	0.296443	0.314143	2.12419	0.65886	5.66458	0.84978	0.17004	0.138644	0.358907	0.178683	1.05656	0.695606	0.503053
ENSDARG00000005544	btbd3a	0.830228	0.483687	1.26253	1.25853	1.62081	0.404475	0.799587	0.468417	0.376556	0.32629	0.367076	0.28094	0.234772	0.196473	0.353902	0.599201	0.379469	0.577805	1.26106	1.26799	1.25326	0.871824	0.558229
ENSDARG00000005547	rint1	1.07203	1.5883	0.472963	1.07069	1.45122	1.05371	0.961151	1.74333	1.84266	1.31224	0.979416	1.14072	1.12873	1.18414	1.98701	1.78587	0.83231	1.87639	1.16584	1.06079	1.69457	2.50809	1.15728
ENSDARG00000005549	ZNF710	1.33749	2.33611	3.05215	2.02965	1.74699	1.44504	1.12497	3.03261	2.19335	1.97405	2.39736	1.86923	1.63538	1.76117	2.26671	2.18777	2.80956	1.41844	1.66839	2.57393	1.92438	1.72075	1.46021
ENSDARG00000005551	hnrnph1l	9.45668	26.2159	4.37087	7.33131	6.67857	8.1947	7.27602	26.2831	17.2202	12.6588	8.85543	21.8999	8.57328	13.7703	16.4947	21.6593	21.7056	19.8	9.49111	5.95102	10.9033	8.93069	5.23506
ENSDARG00000005559	pou4f1	0.031868	0.043912	0.004838	0	0.008168	0.046985	0.128308	0.058596	0.037162	0	0	0	0.018072	0.004926	0.037195	0.034474	0.025817	0.036554	0.008143	0.009797	0.014949	0.016703	0.021585
ENSDARG00000005560	ywhah	3.73271	8.52376	5.63777	9.59251	7.4777	8.98077	6.39246	9.98301	6.78782	10.6241	6.4649	8.96364	7.09198	6.09606	18.9434	7.43679	7.3017	8.50165	4.5817	5.28368	9.26782	11.1736	7.72903
ENSDARG00000005561	gfm2	2.83272	3.25773	1.28218	2.30639	2.79167	2.40503	1.73517	3.28847	2.88193	2.20049	2.27224	2.7287	2.26892	2.59406	3.88535	3.58942	2.06053	3.70906	2.19059	1.73754	3.20191	4.6172	2.6956
ENSDARG00000005565	entpd8	4.35166	9.97704	8.32659	9.83499	11.9102	8.63869	12.1352	38.5195	26.2442	13.7513	5.09124	7.14196	26.6189	7.91056	12.1142	30.1607	6.45786	7.6631	5.17251	6.06982	6.10201	8.01883	6.50738
ENSDARG00000005574	vsx2	0.008968	0.019699	0.016336	0	0.027584	0.034517	0.019668	0.040774	0.077882	0.081062	0.050664	0	0.040685	0.074855	0	0.063494	0.058121	0.020572	0.192478	0	0.102161	0.045123	0.036446
ENSDARG00000005576	mphosph8	5.45172	13.8267	8.96104	12.3569	9.11017	10.1941	5.45802	12.5166	13.3555	14.0807	10.7545	13.227	8.02409	6.27635	7.71272	10.8848	16.367	10.5907	11.9669	8.19139	10.5963	7.03668	7.50645
ENSDARG00000005578	ugp2a	87.7769	82.9743	71.1881	77.7795	144.645	97.8283	112.793	119.264	129.477	125.503	170.45	97.394	139.488	70.3073	116.745	100.434	96.0833	150.74	104.754	85.7226	149.469	186.141	217.364
ENSDARG00000005586	zbtb20	0.249057	0.535324	0.48635	0.261672	1.00812	0.533192	0.326988	0.74234	0.472632	0.849513	0.450537	0.371052	0.535438	0.897674	0.647361	0.416324	0.683602	0.752002	0.573815	0.326172	1.71568	0.739688	1.26193
ENSDARG00000005590	mtf2	0.243746	0.09657	0.034689	0.159229	0.089812	0.079861	0.117438	0.254592	0.22147	0.152428	0.060963	0.106237	0.20695	0.270837	0.454981	0.141347	0.133216	0.163571	1.57394	0.153211	0.548109	0.386572	0.200867
ENSDARG00000005593	rxrga	55.2173	104.234	103.025	52.0542	34.8977	23.2104	95.254	37.3605	56.5055	110.96	42.5958	86.5943	21.9921	30.4964	43.8618	54.9967	68.5704	55.9603	68.1051	196.773	54.6027	37.5709	21.9525
ENSDARG00000005595	ADGB	0.023433	0.017159	0.004743	0.03029	0.012035	0.007678	0.002855	0.013812	0.019642	0.023536	0.007355	0	0.00754	0.021734	0.021881	0.016008	0.038882	0.014936	1.27736	0.004803	0.010993	0.013101	0.017644
ENSDARG00000005606	paxip1	1.32107	1.90743	1.2441	1.79983	1.10036	1.18645	0.682674	2.61399	1.80695	1.74632	1.392	1.50256	1.17084	1.25695	2.17291	2.09613	1.68118	1.42698	2.24413	1.18997	1.06009	1.54153	0.968747
ENSDARG00000005612	aph1b	10.7686	22.0044	3.72612	7.26482	9.14302	12.237	5.93665	17.7702	14.7667	7.60308	10.6019	10.6735	7.66665	10.1626	13.9814	20.5288	15.774	15.9124	6.40451	7.1833	10.9656	12.554	9.29709
ENSDARG00000005616	bfb	600.602	751.791	370.602	173.901	303.878	370.831	269.942	494.441	671.839	275.507	333.845	486.802	543.09	445.826	687.882	794.749	679.32	811.421	262.766	333.46	398.846	266.054	260.375
ENSDARG00000005619	nek2	0.045379	0.518142	0.137552	0.219356	0.500039	0.423149	0.771427	0.477858	0.676011	0.797725	0.16552	0.204691	0.696623	0.403939	0.877206	0.679821	0.671797	0.540422	8.03733	0	0.597583	0.329012	0.407307
ENSDARG00000005625	maco1a	1.74319	1.63014	2.50257	4.72494	2.70961	2.53357	2.00357	3.11231	3.26356	6.92489	2.89645	1.92897	2.37184	2.32232	3.18967	2.69497	2.17481	2.33918	7.80847	2.23618	3.42025	3.16426	3.78479
ENSDARG00000005626	RHOU	0	0.024708	0	0.063543	0.039831	0.055279	0	0.07245	0	0.203346	0	0.218855	0.024096	0	0.07877	0.056925	0.041964	0.036551	0.669979	0.062242	0.01583	0.021224	0.035085
ENSDARG00000005627	ENSDARG00000005627	0.056606	0.413848	1.01224	0.167483	0.612612	0.629288	0.149973	2.93876	0.71583	1.90784	0.553838	0	1.38778	0.697019	2.38321	1.18877	0.718403	0.709417	0	0.380882	0	0.417907	0.306666
ENSDARG00000005629	smyd2b	0.027488	0.057636	0.027803	0.05499	0.069328	0.033123	0.029056	0.137061	0.039661	0.139534	0.048812	0.050058	0.057446	0.1204	0.031255	0.053817	0.031099	0.119138	0.062505	0.009491	0.158631	0.042484	0.09628
ENSDARG00000005640	adat3	1.72998	3.27103	3.57696	5.44587	2.15321	2.16872	3.1852	4.8407	2.81929	3.6966	1.73176	3.10883	1.57683	3.16621	1.51603	2.24378	1.34268	3.39447	1.53977	1.19061	0.925866	3.5826	4.21304
ENSDARG00000005643	gcat	60.8891	97.7313	72.6058	59.5597	56.3876	82.7933	69.1369	79.3749	95.8075	94.066	82.71	74.3195	46.5402	30.1921	26.4912	64.2146	84.7855	102.133	87.8293	82.5449	142.305	121.932	75.983
ENSDARG00000005645	robo3	0.031922	0.056828	0.035901	0.030297	0.097423	0.081177	0.037658	0.116057	0.109479	0.046294	0.04038	0.040589	0.085459	0.128902	0.184631	0.06447	0.060781	0.164401	0.27304	0.075584	0.111694	0.04764	0.08847
ENSDARG00000005648	olfml2a	0.01426	0.039153	0.08442	0	0.219299	0.098153	0.156405	0.205305	0.113517	0.064446	0.030209	0	0.056605	0.218192	0.189729	0.014433	0.023104	0.089952	0.021861	0.013151	0.250842	0.043982	0.086926
ENSDARG00000005651	hrasb	0.299253	0.353429	0.455849	0.149908	0.798792	0.380496	0.616215	1.39583	0.545175	1.28314	0.452872	1.53571	3.46435	0.775212	4.76946	0.744622	0.565596	0.340506	0.725685	0.62617	0.32933	0.509175	0.209687
ENSDARG00000005652	MAN1A1	8.29655	14.368	2.69574	5.25471	5.73109	4.84263	4.09278	10.8226	14.5475	5.58831	4.39	3.77076	2.63044	3.05572	5.40585	16.1613	7.94172	10.6246	3.91165	2.72171	6.26821	8.55243	5.65201
ENSDARG00000005670	ENSDARG00000005670	0.029413	0.064459	0.04824	0.331563	0.140589	0.126856	0.101674	0.247745	0.120191	0.179594	0.053494	0.228472	0.069552	0.086883	0.203615	0.081336	0.148326	0.121401	0.141629	0.064977	0.066101	0.10987	0.111296
ENSDARG00000005673	f3b	0.59758	1.28644	1.14302	1.49316	2.42629	2.99559	2.26734	2.07402	2.09179	2.70084	0.506408	1.16273	1.87066	6.96115	2.9294	1.95236	1.66539	1.22002	1.57577	1.14635	0.89145	0.841921	0.469531
ENSDARG00000005675	sec61a1l	32.9237	94.4139	16.882	38.2545	31.5398	42.0268	19.6025	100.172	110.292	35.9605	45.2497	59.0848	47.0919	55.6969	51.7474	93.5564	52.5412	90.2576	27.4135	33.0053	39.291	46.2232	45.2448
ENSDARG00000005679	trip10a	0.454982	0.359632	0.602393	0.389506	0.680388	0.584181	0.543934	1.09379	0.62094	0.929052	0.454424	0.739062	0.970593	1.04515	1.49169	0.747025	0.371634	0.802132	0.493635	0.490438	0.849236	0.663194	0.832367
ENSDARG00000005690	ENSDARG00000005690	0.37563	1.45197	0.404107	0.478608	1.07422	1.02763	0.671976	1.32306	0.823395	0.714728	0.269884	0.299148	0.974028	1.15704	1.01824	1.34956	1.76513	0.73503	0.535392	0.498308	0.629852	0.759979	1.05924
ENSDARG00000005699	ddx19b	10.7116	26.943	2.27769	5.16853	6.62747	7.62003	3.49638	17.2945	16.1314	5.06578	5.00102	8.88037	6.79929	8.39503	9.01475	22.6087	19.6398	16.2158	4.575	4.12703	11.5733	10.0592	4.85426
ENSDARG00000005704	eps8l3b	0.712031	0.228912	0.405928	0.176098	0.68395	0.464664	7.27499	2.36154	0.547041	1.58881	0.368098	0.586864	0.693114	0.737049	16.1141	0.280742	0.300312	0.161665	0.429029	0.315911	0.136476	0.446257	0.426959
ENSDARG00000005713	ethe1	7.53621	5.55608	5.57326	9.60883	10.6688	10.6581	20.256	7.31771	5.95452	11.8744	7.09602	10.6501	13.0461	6.65823	12.2022	7.5129	7.16966	5.64359	8.42681	7.26924	13.9791	10.9437	13.425
ENSDARG00000005716	olfml2ba	0.005488	0.026979	0.024994	0.047837	0.042203	0.043155	0.018055	0.042996	0.071495	0.049609	0.007751	0	0.012449	0.06214	0.053807	0.03659	0.008892	0.073172	0.067311	0.070862	0.007724	0.017915	0.052044
ENSDARG00000005738	rpf1	8.09774	26.585	3.30574	5.56619	7.06606	8.85886	4.28113	16.2971	15.9446	6.64606	4.42592	15.9178	12.9309	20.4986	12.3334	18.5155	25.0658	8.87781	7.31993	3.05603	7.27225	6.61283	5.79814
ENSDARG00000005739	gpm6ba	0.038474	0.049247	0.047306	0	0.059075	0.031633	0.007247	0.077939	0.037087	0.057901	0	0	0.021971	0.035645	0.134574	0.058352	0.072652	0.031344	0.039465	0.011815	0.036078	0.024181	0.018047
ENSDARG00000005749	cand2	0.034312	0.022552	0.021223	0.660077	0.017859	0.011741	0.012776	0.037651	0.034391	0.289609	0.039034	0.680066	0.008678	0.16498	0.048222	0.029181	0.024794	0.036735	0.17216	0.069842	0.012297	0.010992	0.015783
ENSDARG00000005754	ptprfb	6.98705	11.856	4.60276	5.81642	13.8506	13.2427	8.04169	12.3578	11.3568	7.70572	5.3399	6.15078	7.52243	7.97499	10.8415	14.8486	11.7813	10.8509	8.25183	10.4192	16.6616	10.4193	11.7549
ENSDARG00000005762	COL14A1	0.276854	0.141223	0.331362	0.095102	0.301422	0.307783	0.508323	1.67555	1.73505	0.894615	0.586447	0.863713	1.52669	1.28934	0.733761	0.792524	0.963195	0.268585	0.434606	0.155854	1.97262	1.48527	0.84074
ENSDARG00000005772	tsr2	10.5808	25.2803	26.7533	14.6	14.4407	12.2375	13.3256	23.1499	24.8628	17.0361	18.0336	14.4489	14.2711	22.5945	12.9527	22.7867	27.5083	12.245	10.8375	5.41851	16.9827	12.2608	14.4646
ENSDARG00000005774	ddx3xb	22.7949	109.869	21.9228	28.7789	32.7735	43.924	22.0994	82.9527	64.6843	47.328	37.3489	52.9552	29.0378	35.7631	38.5373	73.3662	84.6384	67.636	37.721	33.9025	61.9956	43.5489	27.3334
ENSDARG00000005775	scn8aa	0.016173	0.027582	0.003722	0	0.01248	0.015838	0.004411	0.035982	0.023596	0.036363	0.019886	0	0.023777	0.011231	0.036623	0.016287	0.036327	0.009425	0.132597	0.00371	0.021231	0.017818	0.013958
ENSDARG00000005776	guk1b	0.06139	0.011473	0	0.037735	0	0.010267	0	0.029526	0.040165	0	0	0	0.031473	0.01287	0	0.070227	0.044968	0.031851	0.039823	0.047913	0.039057	0.017456	0.018798
ENSDARG00000005780	npy8br	0.015014	0.016491	0.068378	0	0.069274	0	0.032929	0.246197	0.478115	0	0.021206	0.14607	0	0.139252	0.189262	0.015197	0.048655	0.051663	0.046037	0	0.126781	0.018887	0.081359
ENSDARG00000005783	NCAN	0.026418	0.018135	0.003323	0.021202	0.015236	0.006462	0.022282	0.105093	0.026406	0.175495	0.010307	0.188879	0.062075	0.069021	0.025968	0.132521	0.076821	0.041846	0.015188	0.01346	0.027323	0.068974	0.049428
ENSDARG00000005786	ppm1f	0.135204	0.147036	0.121937	0.251682	0.230113	0.317357	0.302244	0.238703	0.284963	0.21355	0.177959	0	0.285815	0.13877	0.167722	0.183353	0.076574	0.243872	0.108657	0.087153	0.620625	0.465587	0.213362
ENSDARG00000005789	enpp1	9.50663	22.9433	11.7965	13.4237	21.204	20.4175	9.54026	13.9246	12.0885	8.00126	8.0008	8.99002	13.0422	10.1882	8.64868	19.2827	30.4587	14.0403	4.86415	8.77929	9.4707	9.73048	18.1203
ENSDARG00000005791	rpl28	1932.88	2154.72	2028.25	1842.63	1527.45	1432.93	1839.53	2570.39	2358.76	1917.72	1877.56	2007.28	1967.55	3915.26	1918.69	2303.84	2051.81	1948.31	1793.2	2177.08	1746.98	1343.22	1629.5
ENSDARG00000005799	smim14	63.7908	84.5852	94.1283	111.488	120.749	92.9462	87.0865	59.544	62.0317	93.5455	82.1863	88.0192	121.383	37.6372	95.304	62.6337	74.9057	63.8153	68.7265	87.1645	61.4364	67.5142	122.48
ENSDARG00000005800	AMPD3	0.015028	0.035976	0.004938	0.051032	0.664854	0.023343	0.096319	0.037562	0.029242	0	0.014137	0.09738	0.037274	0.782073	0.045833	0.042405	0.016304	0.083135	0.072035	0.174208	0.04353	0.030835	0.020368
ENSDARG00000005814	KLHL10	0.12059	0.018951	0.017723	0.125331	0.090588	0.05088	0	0.164729	0.087414	0.077985	0	0.083853	0.07823	0.054139	0.193336	0.045476	0.055916	0.05975	1.13744	0	0	0.016279	0.01318
ENSDARG00000005821	ncf2	0.31721	0.353139	0.490632	0.388231	0.868457	0.49252	0.215214	3.08205	2.36928	1.69853	0.359757	0.446861	1.86127	1.88197	5.07653	0.929968	0.520966	0.53641	0.345692	0.500642	0.369994	0.377477	0.390316
ENSDARG00000005823	slc39a10	1.12296	0.220952	0.862858	1.88929	0.700398	0.336601	1.51756	1.10634	0.777937	0.770957	0.95268	0.325682	0.629178	0.761199	0.880996	0.451853	0.250028	0.636436	0.608839	0.47413	0.480123	0.833077	0.452113
ENSDARG00000005827	eif2s1a	28.5112	42.1737	16.3061	21.4302	26.8199	28.6936	19.669	28.1366	33.9372	16.2875	18.0193	19.0409	24.8294	28.3737	25.2225	36.4986	34.4638	24.8766	18.7655	15.6439	24.9792	22.3026	26.9496
ENSDARG00000005828	faima	0.757826	0.25449	0.457617	0.367156	0.765199	0.45559	0.543057	0.608964	0.529122	1.17545	0.367328	0.558191	0.902314	0.48596	1.24308	0.38956	0.266471	0.111862	6.68677	0.322802	0.274564	0.860757	0.770706
ENSDARG00000005834	gatad2b	0.574839	2.19154	1.00689	1.02779	0.918658	1.80915	1.20011	2.45869	1.80524	1.29903	1.21003	0.645278	0.667953	0.574948	0.65029	1.90748	1.72847	1.85118	1.17393	0.560742	0.762315	0.771766	0.733803
ENSDARG00000005840	got2b	43.7637	77.4534	53.5757	77.9455	91.75	87.6591	54.7055	72.8747	54.0532	57.2921	56.7811	75.5269	59.2869	33.0784	45.7899	43.9713	91.2708	74.0691	43.4306	53.1846	94.1778	76.3631	67.9857
ENSDARG00000005841	tnni2a.2	0.030782	0.025498	0.010475	0.01118	0.029594	0.015128	0.012658	0.017495	0.027848	0	0	0.037434	0.026185	0.022591	0.026946	0.031333	0.025622	0.039725	0.005899	0.014195	0.027076	0.036302	0.015638
ENSDARG00000005842	cd9a	76.3894	63.9164	37.7365	49.237	101.437	94.2723	76.8128	58.7375	66.3269	50.0027	44.7771	52.6173	103.469	58.4408	102.234	74.9739	51.1884	52.7437	37.7091	39.3877	57.634	67.547	93.316
ENSDARG00000005846	ENSDARG00000005846	0.007759	0.04261	0	0	0.032833	0.037369	0.041691	0.024277	0.030852	0	0.010959	0	0	0.0099	0.01495	0.010804	0.025144	0.04869	0	0.014312	0.032759	0.022379	0.021022
ENSDARG00000005853	slc25a6	0.266854	0.3224	0.012153	0.077533	0.308045	0.445902	0.129759	0.364045	0.231755	0.120608	0.15076	0	0.211866	0.148498	0.168191	0.162063	0.332517	0.29524	0.163645	0.049222	0.225331	0.092313	0.126527
ENSDARG00000005861	RALGAPA2	1.49422	5.55216	3.2454	3.26299	11.9006	7.66318	4.01548	2.85191	3.30054	1.15042	1.04908	1.01947	2.5013	3.8252	3.64151	6.05966	3.17931	6.69935	3.14435	3.7214	5.61752	7.82041	9.5055
ENSDARG00000005865	or91a1	0.007937	0.026151	0	0	0	0.007801	0.023587	0.018869	0.022975	0	0	0	0	0.008024	0.022232	0.025444	0.065262	0.039016	0	0	0.022339	0.015249	0.010752
ENSDARG00000005867	gon4lb	1.36365	1.29298	0.784371	1.21274	1.44853	0.966732	1.10726	2.0038	1.47229	1.66672	1.16476	0.946197	1.21801	1.33239	1.9525	1.59357	0.847031	1.49623	1.9446	1.14228	1.56553	1.86321	1.4113
ENSDARG00000005870	mmadhcb	22.7349	26.8584	23.0491	31.0765	31.0793	32.4061	24.0297	26.45	28.1673	31.6061	22.0926	29.0515	28.3762	17.3727	26.0225	20.3335	23.4189	25.0963	25.1046	26.7768	32.3995	29.1497	32.7011
ENSDARG00000005883	rfx1a	0.136648	0.135063	0.032024	0.111034	0.202419	0.319773	0.122238	0.387784	0.272489	0.339732	0.219274	0	0.256574	0.226575	0.315842	0.181595	0.087853	0.138528	3.42093	0.112653	0.11497	0.269092	0.29276
ENSDARG00000005891	cyb5r3	17.3785	9.22577	11.1872	17.9129	14.5633	8.60403	8.487	14.3606	9.46555	16.5663	15.1335	12.9813	22.3562	14.1349	27.9206	9.56804	9.40328	10.7191	16.6611	13.1513	14.1483	15.9374	14.2867
ENSDARG00000005894	SLC7A9	0.654113	1.30247	0.820065	1.62153	0.49398	1.51512	3.85186	2.4382	0.761661	1.11192	0.505159	0.731332	0.65896	0.741567	1.1103	0.601792	1.90454	1.9069	1.21564	0.403373	2.17375	3.2796	2.29722
ENSDARG00000005897	dera	53.4591	69.6894	30.7721	41.3488	34.2827	51.7152	27.2843	55.8973	56.732	38.3231	34.6181	50.1611	17.4562	26.7566	25.4377	51.6851	54.1862	42.2703	37.9153	37.716	64.0006	60.5884	30.4071
ENSDARG00000005908	clk4b	8.1836	13.4421	7.25054	8.59588	18.2595	11.5054	12.4321	19.0253	13.2267	12.0058	8.45303	10.0611	15.0451	15.0714	17.2056	15.435	15.9089	10.3978	7.65172	5.68445	18.258	12.9753	15.4382
ENSDARG00000005913	ENSDARG00000005913	0.139511	0.111822	0.114144	0.104033	0.093081	0.04106	0.08502	0.188881	0.072083	0.10788	0.042143	0.058144	0.182717	0.160129	0.21853	0.120821	0.22081	0.13753	0.338514	0.011008	0.310736	0.058927	0.234442
ENSDARG00000005915	tcf3a	0.739828	2.17377	1.36637	1.0304	3.033	1.65403	2.15309	1.58103	1.22788	2.00364	0.811771	0.297424	1.11107	1.37291	1.76415	2.44924	2.72621	2.67458	1.11725	0.654136	1.8808	2.60271	2.02936
ENSDARG00000005916	SRPK3	0.531869	1.53878	0.305312	0.45337	0.968824	0.768281	0.671892	1.33576	0.973659	0.522407	0.481596	0.562249	1.12528	2.60868	0.946995	1.22259	1.36853	0.564578	0.637937	0.447726	0.520537	0.65502	0.510654
ENSDARG00000005924	serpina10a	0.063276	0.046332	0.024014	0.015321	13.3566	15.2172	9.6111	10.5931	10.0367	7.7693	7.07519	8.20794	8.88728	6.31858	14.6158	0.052368	0.068353	6.49558	8.26193	5.27167	8.68246	8.41081	7.32759
ENSDARG00000005926	ak2	121.763	170.997	160.913	209.99	165.238	176.77	168.399	146.819	155.44	206.771	190.227	176.896	204.739	241.637	151.332	166.765	143.823	151.903	141.448	159.205	173.47	156.428	203.245
ENSDARG00000005927	tbc1d17	4.21912	5.12843	4.18714	5.40911	6.84764	6.70966	3.89807	6.3052	5.69469	5.99073	4.58665	2.69628	3.45775	3.07894	5.77923	4.76887	3.87558	3.24107	4.52605	3.5229	5.4351	5.27498	5.13387
ENSDARG00000005941	yes1	4.73088	11.6214	2.04839	3.84771	5.03569	4.99255	4.07646	8.59546	9.18047	5.26166	4.1259	6.02634	5.36727	5.5734	9.94653	9.14018	8.83287	9.01467	3.05897	2.7445	4.44375	6.39132	4.75424
ENSDARG00000005942	ENSDARG00000005942	0.046827	0.01721	0.009454	0.014524	0.028084	0.045912	0.019349	0.071258	0.047329	0	0.014661	0	0.031398	0.068032	0.036681	0.042026	0.059309	0.05383	0.007957	0	0.007536	0.030891	0.033051
ENSDARG00000005943	ENSDARG00000005943	0.028007	0.044323	0.006126	0.117249	0.041376	0.026448	0.052015	0.045846	0.110205	0	0.009499	0	0.022885	0.024952	0.037681	0.097385	0.032693	0.023146	0.112587	0	0.243356	0.025382	0.018223
ENSDARG00000005945	sart1	10.6271	19.4076	6.13605	11.6202	11.551	11.7576	8.03086	15.5435	13.3147	15.0712	9.69827	15.4671	11.3227	12.3901	14.5279	16.1191	14.1219	13.1016	12.4144	8.64179	14.4346	15.4623	10.3505
ENSDARG00000005948	ankmy2a	2.22996	2.37454	1.54192	2.07408	2.4533	1.70404	2.20678	2.23597	1.97798	2.70402	1.82444	2.51339	2.25162	1.99884	3.98981	2.22272	1.60831	3.30627	3.19986	1.9563	4.80311	3.9752	2.90118
ENSDARG00000005972	ric8b	7.25938	11.3585	6.16972	9.51993	11.1613	17.0759	12.8887	12.8336	12.8161	8.00621	7.02141	5.48487	11.4455	6.50532	9.61875	11.7299	5.37554	7.61507	9.4017	8.94262	8.20297	7.62812	6.92045
ENSDARG00000005980	sfswap	2.78342	4.45657	5.5891	5.07006	8.07884	7.50778	7.26611	5.20601	3.50847	4.68257	3.52177	3.64814	6.99792	6.59031	8.7655	3.20862	3.56201	3.4745	4.63471	3.5164	7.64396	7.71591	9.96168
ENSDARG00000005989	rgl1	0.310909	0.227768	0.587058	2.29343	1.28166	1.05193	2.33655	1.12778	1.74526	1.81224	0.860672	0.888099	0.928734	1.09489	2.43839	0.692365	0.278733	0.739944	1.41835	0.70741	2.07248	1.38079	0.974788
ENSDARG00000005993	prc1b	0.20527	0.089205	0.079668	0.090762	0.21139	0.11669	0.226088	0.274637	0.072346	0.395321	0.132362	0.060782	0.361448	0.248742	2.13641	0.156855	0.117779	0.083754	5.37342	0.069144	0.087925	0.595869	0.059246
ENSDARG00000006003	mycla	0.120718	0.171587	0.253531	0.194533	0.446215	0.23377	0.742374	0.941508	0.796952	0.60522	0.604143	0.361877	0.329072	0.489882	1.34413	0.584015	0.253133	0.418099	0.421996	0.146875	0.67595	0.304143	0.181406
ENSDARG00000006008	dct	0.015389	0.028738	0.069931	0.044614	0.016591	0.015093	0.016839	0.062205	0.031229	0	0	0	0.060956	0.048324	0.03226	0.038856	0.017479	0.017612	0.121639	0.042485	0.075272	0.043916	0.031203
ENSDARG00000006010	bmi1a	3.94634	7.51117	1.92277	3.87998	4.85241	10.104	4.28379	3.59212	3.1288	4.28765	2.76238	5.44786	6.18687	3.4116	7.24429	4.1647	2.77516	5.34445	5.05173	6.51338	8.40924	10.2986	9.20377
ENSDARG00000006011	klhl42	0.923054	0.386642	0.392626	0.743716	1.09158	0.301157	0.446582	0.44885	0.331211	1.05173	0.761409	0.226388	0.549856	0.489213	0.966917	0.812843	0.157102	0.262461	1.51026	0.357691	0.539033	0.641817	0.617871
ENSDARG00000006019	tktb	59.1431	132.761	70.2261	138.732	67.309	76.3201	71.1172	108.897	89.1515	113.58	120.001	162.085	65.0391	69.1063	68.4128	118.747	99.7281	171.47	142.106	144.121	164.342	170.668	89.5536
ENSDARG00000006025	tp53i11b	1.81426	1.57219	2.84131	2.6775	5.74497	2.22798	2.72619	3.8068	2.62642	5.23644	2.42243	1.20105	3.90029	4.92699	4.72525	1.99404	1.78588	1.60219	1.53277	1.61956	4.8377	5.98935	5.78878
ENSDARG00000006029	lta4h	15.3167	7.61637	9.29894	15.2864	8.60667	5.3735	7.96317	11.8305	11.5437	16.7755	11.0773	11.334	8.58877	9.8444	17.3737	9.94597	9.61295	10.575	12.4226	12.9798	19.8258	16.2795	13.2669
ENSDARG00000006031	abat	82.597	132.083	111.825	131.127	111.218	75.8504	74.1342	78.7447	76.2952	122.91	120.762	57.3107	44.8546	41.1704	46.0808	117.865	121.911	123.809	110.57	145.669	106.342	105.211	117.074
ENSDARG00000006038	aebp2	0.640632	4.39797	2.11421	1.80222	1.77171	2.11489	1.37761	2.81736	1.50076	1.71912	0.967583	1.83263	1.6613	2.44222	1.44641	3.23048	4.93325	1.87888	2.00115	1.67975	1.18477	0.965205	1.39749
ENSDARG00000006040	cyp20a1	18.742	12.4145	7.2555	12.7841	13.3045	12.6466	9.26488	15.4871	17.0948	12.6227	15.2325	14.1834	13.5073	12.8698	18.6604	16.6756	10.8292	10.1338	11.5391	9.68745	17.1309	18.24	13.8965
ENSDARG00000006044	usta	0.1194	0.365514	0.16287	0.072158	0.25973	0.2197	0.11983	0.741573	0.294773	0.044899	0.161355	0.096646	0.461959	0.492923	0.925267	0.228242	0.37009	0.355983	0.24368	0.192401	0.160722	0.19682	0.121119
ENSDARG00000006052	malt2	0.29442	0.622221	0.509957	0.236611	0.783836	0.616242	0.747701	3.11689	1.38408	0.874154	0.349479	0.396136	1.7007	1.11262	3.57719	1.11627	0.348107	0.51777	0.46819	0.253485	0.468438	0.400165	0.305708
ENSDARG00000006060	ENSDARG00000006060	0.059923	0.074729	0.051658	0.02992	0.013696	0.048035	0.095423	0.110222	0.060933	0.06708	0.056599	0.028878	0.049963	0.10542	0.202711	0.07644	0.64221	0.777594	0.30777	0.032852	0.090734	0.082491	0.065575
ENSDARG00000006062	akap1b	6.04536	44.2616	11.4846	19.9197	12.1509	14.8182	8.63124	16.7332	12.3969	15.1164	10.6697	12.0464	11.0381	24.0484	7.00942	26.5213	28.771	15.0008	10.9167	12.0173	15.465	15.8036	12.9404
ENSDARG00000006065	znf385b	0.017277	0.038027	0.058669	0.181454	0.039858	0.109574	0.047365	0.057672	0.044897	0	0	0	0.019599	0	0.012109	0.071123	0.013997	0.039698	0.026489	0.047803	0.025711	0.030376	0.048073
ENSDARG00000006074	uck2a	2.60779	5.35533	2.07081	2.31327	4.46285	4.55151	1.35524	7.67285	4.82606	4.15176	2.06747	3.96007	4.61744	11.5117	7.33721	6.52808	8.80217	3.00377	1.00374	2.00777	3.36353	3.61958	4.74818
ENSDARG00000006079	GPR37L1	0.0243	0.065217	0.087495	0.341306	0.037372	0.021105	0.152167	0.121497	0.040075	0.289322	0	0.207578	0.07264	0.089715	0.030195	0.06149	0.040297	0.073868	0.393193	0.019655	0.480706	0.517677	0.049378
ENSDARG00000006092	rad21a	12.4236	18.9393	17.2615	19.5755	21.4262	17.96	13.5447	27.3021	20.7371	26.832	19.7159	19.2802	20.4588	18.091	29.5447	19.9029	14.9198	14.6022	21.9472	17.2286	19.3334	24.1956	23.0722
ENSDARG00000006093	cdk15	0.146147	0.428542	0.357354	0.228796	0.157053	0.160065	0.293768	0.393421	0.32767	0.235496	0.149578	0.103182	0.31476	0.618274	0.268369	0.2241	0.331091	0.312065	0.498281	0.086562	0.148379	0.212364	0.167263
ENSDARG00000006094	igf2r	0.490421	1.289	1.53296	0.726829	2.35286	1.86859	1.41336	2.06136	1.7562	0.966887	0.999052	0.587451	1.18972	1.17477	1.69872	1.7789	1.0008	1.27053	1.06592	0.859272	1.83065	1.69635	1.72481
ENSDARG00000006109	ENSDARG00000006109	0.041793	0.057228	0.031639	0.201852	0.106847	0.034143	0.019046	0.12843	0.125699	0.313995	0	0	0.059098	0.016108	0	0.03516	0	0.019921	1.22486	0.032037	0.333077	0.043697	0.023529
ENSDARG00000006110	chrd	0.033729	0.055925	0.011195	0.013906	0.028341	0.019175	0.048661	0.099224	0.06734	0.055321	0.059191	0.045063	0.037966	0.045824	0.064943	0.064226	0.066602	0.069119	0.171846	0.03419	0.099135	0.029272	0.064448
ENSDARG00000006112	myof	0.105675	0.093157	0.029934	0.035807	0.034749	0.069668	0.004505	0.089496	0.095166	0.2785	0.153368	0.019983	0.093186	0.156418	2.17489	0.158081	0.066595	0.12092	0.289714	0.022732	0.088674	0.029763	0.063999
ENSDARG00000006120	tbx2b	5.45468	5.72784	1.35499	1.23031	3.96744	6.33085	3.34151	7.27915	5.20169	4.23057	7.25555	20.8689	3.36187	4.4389	5.58746	2.17687	7.46396	6.75434	2.51987	2.48708	9.48784	14.5538	5.36657
ENSDARG00000006124	kdm5c	2.89268	6.40528	2.67556	3.30933	6.49416	5.63115	4.40567	6.25977	4.82453	4.92725	3.22577	3.37264	4.85375	5.12067	6.96972	6.35486	5.10586	4.77787	5.35051	3.65603	4.54645	6.1054	5.57
ENSDARG00000006125	csnk1db	7.19229	18.5855	17.5266	13.624	23.0754	20.34	18.1273	19.288	14.6664	9.3864	6.50714	7.47478	14.0644	14.1482	20.6093	24.8341	16.4856	13.1867	12.0547	12.2179	15.9047	15.5184	18.3918
ENSDARG00000006128	ENSDARG00000006128	0.35754	0.259126	0.300196	0.447753	0.65539	0.393524	1.1769	0.686923	0.422364	0.497142	0.341116	0.213846	0.560554	0.536972	1.02169	0.384944	0.263358	0.646128	0.389538	0.905061	1.2396	0.324882	0.850447
ENSDARG00000006137	star	0.300495	0.143496	0.416502	1.82207	0.283032	0.256836	0.214904	0.48513	1.49158	0.354294	0.332151	0.25421	0.296367	0.201402	0.640454	0.407091	0.241719	1.04896	13.315	0.313286	0.05516	0.110832	0.81668
ENSDARG00000006151	ENSDARG00000006151	0.085899	0.088155	0	0.060508	0.032029	0.086721	0.091297	0.018209	0.020857	0	0	0	0.010725	0.194697	0.145767	0.115693	0.067971	0.017102	0.397868	0.230482	0.02029	0.040108	0.111926
ENSDARG00000006169	lrrk2	2.73582	1.34212	1.72378	1.66159	4.36128	5.93143	1.77748	2.41685	1.48875	1.38932	1.04774	0.531975	2.243	2.0037	2.91621	1.6039	1.76197	1.11209	1.0194	1.19919	2.07359	2.42295	2.60265
ENSDARG00000006174	lrrc23	0.077176	0.033671	0	0.148455	0.058427	0.074682	0	0.038717	0.029583	0.092373	0	0	0	0.018956	0.106418	0.031031	0.049674	0.023442	9.72086	0	0.014382	0.083345	0.079152
ENSDARG00000006181	hif1aa	0.048545	0.189618	0.16231	0.073374	0.137444	0.040832	0.075924	0.146411	0.203569	0.228278	0.087358	0	0.031411	0.185535	0.096973	0.063072	0.134619	0.119118	0.265365	0.051084	0.100604	0.034667	0.08957
ENSDARG00000006192	gatad2ab	0.88889	4.60801	1.71276	2.19211	2.12204	1.99789	1.64841	4.44427	3.98048	2.84775	2.26049	2.91738	2.22925	2.54404	2.03729	4.09124	4.26829	2.90855	3.50689	3.20162	1.01466	1.98745	1.79412
ENSDARG00000006196	sav1	3.82114	8.50767	3.1377	3.84522	6.26584	5.64335	3.4182	6.36385	6.27274	4.92595	3.04207	4.16557	4.67976	4.79576	6.08901	8.20816	6.31616	8.25207	3.96844	2.76425	6.32694	5.51673	6.02017
ENSDARG00000006200	eif4g1a	11.1517	77.658	8.16617	13.5859	17.169	20.1893	9.32324	35.9045	30.4889	13.2602	12.2299	28.3149	14.1066	26.6244	14.5764	53.3543	59.1847	41.9159	11.3615	10.4117	14.6364	21.4609	12.5407
ENSDARG00000006202	ERBB3	0.998362	1.6972	4.91681	2.13098	5.19606	3.41626	4.89519	17.2035	12.8272	7.81051	3.09879	2.78011	7.17217	3.12332	9.78149	8.27723	1.13192	3.26039	1.54249	1.84227	5.25375	4.67605	4.533
ENSDARG00000006206	pou4f3	0.035342	0	0	0	0.108708	0	0.038756	0	0.025578	0	0.024958	0	0.020042	0	0	0.054347	0.114529	0	0	0	0.050219	0.02184	0.071816
ENSDARG00000006207	gpx1b	44.5564	0.740674	8.05111	2.20066	10.0375	2.41303	46.3246	74.2246	8.31991	23.6456	3.87862	6.63618	10.4297	5.37296	375.769	2.03322	2.08048	0.523181	2.00134	1.73887	4.27666	1.5855	3.9934
ENSDARG00000006215	akr1b1.1	89.0894	103.012	19.0207	45.0031	42.6083	72.6449	52.4031	93.8971	107.731	58.008	44.1669	129.352	49.8449	19.7477	50.7187	91.0785	89.7956	135.137	40.8182	42.7684	133.193	88.2761	49.5438
ENSDARG00000006219	gnl3	19.6213	90.6527	9.42301	20.2956	18.9021	18.873	12.5075	39.4428	30.9478	9.64945	7.80173	35.8958	31.3543	53.3773	17.9819	65.0463	72.1119	37.7456	8.25982	4.29491	18.1489	12.1268	13.4324
ENSDARG00000006220	ugt1a2	223.804	517.583	51.0295	88.8741	187.399	100.046	94.6269	439.637	478.464	358.069	331.232	417.469	483.079	271.873	359.062	380.833	335.605	449.929	162.029	58.292	255.31	277.048	240.818
ENSDARG00000006225	ddx39aa	9.29387	22.8589	11.2361	9.78483	16.8705	14.9234	12.6196	29.9532	22.5503	11.605	13.7855	12.2185	17.1676	21.2697	22.6724	21.0497	23.0567	16.5286	12.5602	10.421	16.3064	17.2738	13.3087
ENSDARG00000006235	brms1la	4.14236	2.91924	2.33536	4.03673	3.87298	2.45005	3.10689	5.56327	4.53677	5.29196	3.22189	2.91904	4.68204	5.04887	5.73719	2.3376	3.52223	2.23125	2.91974	3.07763	4.59674	8.53459	3.10792
ENSDARG00000006240	slc27a1a	13.3754	11.4446	7.72498	10.7578	13.0464	12.15	10.1723	12.7198	11.1395	10.0946	9.98944	8.595	9.69062	9.39577	11.6023	12.5153	9.34573	9.89944	7.61687	7.45221	16.843	16.4331	13.4545
ENSDARG00000006242	ptp4a1	11.3766	13.3704	12.6408	15.2778	31.0215	32.5141	48.6485	39.1855	12.3173	14.0257	23.724	10.5956	11.7277	43.7967	19.4201	42.3157	10.9935	57.1876	27.2253	11.2763	10.0685	8.24847	48.9003
ENSDARG00000006251	ell2	7.02414	9.35086	10.7917	15.1731	15.992	11.955	10.4758	11.8798	13.3293	16.2912	8.57652	7.50069	8.3447	5.41805	13.7612	8.28738	12.5548	14.0582	8.90542	10.1189	20.917	10.3223	13.9376
ENSDARG00000006253	mier3a	2.26394	7.51468	3.2689	2.48588	6.20999	7.12029	3.73998	6.40136	3.96767	4.81988	2.68004	3.96501	4.85851	4.82742	8.20642	6.07362	6.82817	6.10421	5.24056	3.83854	6.89048	6.55372	5.96758
ENSDARG00000006257	vldlr	11.505	17.4855	6.30881	7.49798	18.3477	8.85119	10.8455	0.837712	5.32345	0.587999	0.227992	7.34073	0.252885	1.13148	2.66287	23.92	3.52723	22.8122	2.27874	4.47515	12.203	3.86892	10.8268
ENSDARG00000006260	tuba8l4	77.8728	197.798	31.7573	82.1475	77.0794	58.4816	56.9648	145.528	133.205	99.6034	88.8874	144.923	64.213	48.9124	131.898	163.155	124.361	126.852	126.319	85.5289	93.968	129.22	62.1171
ENSDARG00000006266	stat1a	3.32088	5.82612	6.51758	11.9944	15.3172	18.8127	7.74305	17.771	19.9575	11.2034	8.8284	6.65791	21.8624	12.3609	17.5537	6.27037	9.60161	9.29266	5.92768	4.71773	9.52024	14.2214	13.2128
ENSDARG00000006272	pals1a	1.10248	3.45847	1.5835	1.69742	3.99923	2.77857	1.88657	4.18034	2.91854	2.72563	1.7249	2.10846	4.06656	2.39747	3.80754	4.04393	2.71004	3.17742	1.34349	1.53821	1.49361	2.69301	1.64031
ENSDARG00000006279	rragd	0.212793	0.196956	0.019855	0.174169	0.176006	0.295564	0.053784	0.082594	0.023664	0	0.030788	0.053017	0.105167	0.444778	0.122124	0.121352	0.06181	0.100009	0.116967	0.070387	0.13038	0.188519	0.324832
ENSDARG00000006283	waslb	1.25948	5.28469	1.09498	1.46909	2.14462	2.34805	2.0821	3.39588	2.3478	1.30587	1.00564	2.25879	2.09621	2.3602	4.26361	3.7446	3.81213	3.01218	1.21815	1.40851	2.59949	2.7584	1.79547
ENSDARG00000006288	prdm5	0.161695	0.202314	0.094094	0.195748	0.128443	0.097781	0.079178	0.367594	0.123524	0.416233	0.216329	0.0625	0.178079	0.116645	0.467045	0.204581	0.085403	0.087578	0.305279	0.145293	0.082174	0.299451	0.060846
ENSDARG00000006290	ndufs5	266.993	157.877	198.324	250.512	160.458	142.132	199.66	169.312	177.873	235.057	232.736	231.024	159.809	103.463	150.617	158.062	150.98	164.508	201.618	229.418	229.362	197.539	181.214
ENSDARG00000006292	CFAP91	0.06353	0.032771	0.05342	0.129167	0.250765	0.18201	0.126987	0.057805	0.06485	0.104665	0.006713	0.056324	0.072849	0.065	0.065557	0.091716	0.03464	0.046044	7.15506	0	0.244899	0.261503	0.238974
ENSDARG00000006299	arhgef7a	0.077836	0.082601	0.017838	0.028494	0.250509	0.083968	0.004302	0.333324	0.140865	0.299345	0.071973	0.041884	0.252587	0.366205	0.436323	0.323448	0.066032	0.081424	0.328931	0.015882	0.019322	0.140982	0.058785
ENSDARG00000006300	psmd9	5.90039	4.4884	2.00691	3.22826	6.0533	3.86871	3.57688	7.3535	4.74303	4.93667	2.97903	3.29783	4.31463	4.76827	7.27353	6.93846	4.30244	4.47122	5.88983	3.68211	5.27414	5.49602	3.85221
ENSDARG00000006301	RAPH1	0.261921	0.314013	0.342569	0.865712	0.867942	0.529433	0.258449	0.708657	0.388616	0.35099	0.510769	0.283319	0.260747	0.285173	0.68044	1.20198	0.512927	0.876457	0.496223	0.541473	0.743463	1.19538	1.1947
ENSDARG00000006307	shisa4	0.090963	0.132845	0.022179	0.053061	0.104886	0.089753	0.016689	0.198756	0.105739	0.055027	0.008598	0.059224	0.120829	0.149618	0.196104	0.141967	0.11344	0.131753	0.66263	0.028072	0.05997	0.070839	0.016496
ENSDARG00000006308	ptpn18	0.043751	0.08812	0.411133	0.178978	0.591362	0.377059	0.432377	1.70685	0.626357	1.07426	0.069734	0.120083	1.01309	1.19471	3.07375	0.503974	0.510699	0.099102	0.075694	0.34214	0.234509	0.337556	0.12541
ENSDARG00000006314	itgav	2.19263	3.71381	2.31134	2.61103	3.864	4.98245	2.7686	5.39651	4.65069	2.80516	2.20922	1.88694	2.5885	2.77729	5.93102	5.54874	3.51561	4.757	1.88325	2.92768	2.29742	3.0679	2.87713
ENSDARG00000006316	rpl23a	2130.91	2277.13	1956.98	2199.57	1796.61	1688.19	2461.79	2773.95	2671.65	2012.47	1926.04	2273	2318.74	4884.45	2149.44	2777.23	1994.69	2239.91	1783.83	2014.31	2256.65	1734.81	1990.62
ENSDARG00000006332	snx14	3.22938	4.47805	4.07214	4.03038	7.6227	6.90281	4.95712	5.36944	3.8239	5.83026	4.10728	2.62171	5.78727	3.95636	6.69464	4.69733	3.68641	4.33958	3.92148	4.47621	4.84945	5.81962	6.28993
ENSDARG00000006341	tas1r3	0.073689	0.050163	0.052137	0.083591	0.044017	0.067869	0.082051	0.047301	0.05575	0.052013	0.041242	0.05598	0.084842	0.053367	0.040296	0.058234	0.084511	0.091915	0.008776	0.042233	0.161958	0.165643	0.070261
ENSDARG00000006345	med17	2.29031	2.42774	3.29894	3.90752	3.72717	3.34742	4.04473	3.8748	2.92963	5.05532	3.15957	2.07271	3.12626	3.23128	3.99112	2.56081	1.81233	1.9091	3.16422	2.97193	2.52985	3.31657	4.34734
ENSDARG00000006350	nkx1.2la	0.017182	0.039703	0	0	0	0.004222	0.051813	0.016275	0.018788	0	0.006067	0	0.014616	0.035854	0	0.013044	0.027839	0.036095	0.006585	0	0.01209	0.018921	0.011638
ENSDARG00000006353	itga5	0.550241	0.781686	0.172363	0.756628	0.468453	0.457752	0.32706	0.678949	0.640604	0.346734	0.195663	0.149271	0.281341	1.25339	0.805785	1.70598	0.75784	0.789667	0.29733	0.159716	0.639411	0.37308	0.363636
ENSDARG00000006356	slc18a3a	0.012229	0.027007	0	0.03553	0.037614	0.02404	0.01341	0.013907	0	0	0	0	0.006945	0.022683	0.017128	0.051227	0	0.007013	0.009374	0.011278	0	0	0
ENSDARG00000006368	crlf1b	0	0.061312	0.090009	0.086135	0.243169	0.067992	0.025654	0.194698	0.152378	0.267978	0.0977	0.096139	0.321946	0.073321	0.332379	0.01184	0.120951	0.045338	0.096401	0.064727	0.082308	0.174033	0.120484
ENSDARG00000006370	atp6v1h	10.0284	10.5309	10.1696	13.3845	13.1109	12.0704	10.4159	13.5643	10.4621	19.1763	10.7411	9.45759	11.8753	7.14156	19.7285	10.3186	11.0746	8.66836	15.3185	17.6317	16.0649	16.5255	14.8701
ENSDARG00000006372	ugt5c2	333.098	259.495	69.6465	94.3727	154.56	216.22	150.958	256.789	338.557	201.064	268.148	421.439	231.822	143.84	296.501	228.589	230.062	259.01	202.496	197.957	254.809	311.569	187.816
ENSDARG00000006383	stxbp5l	0.042384	0.054982	0.015199	0.155145	0.046194	0.067302	0.084029	0.050084	0.066152	0.090502	0.00509	0.064936	0.036787	0.134423	0.056092	0.03378	0.032445	0.045099	0.122796	0.013295	0.004703	0.029494	0.022632
ENSDARG00000006385	triobpb	3.01594	4.14536	5.05389	5.34804	3.83232	3.4699	3.5999	6.91096	7.62717	9.0786	7.96496	3.74268	3.96561	5.01899	6.71793	4.34659	3.44116	4.29683	4.86798	7.15039	3.74984	4.04296	3.44507
ENSDARG00000006389	smad2	2.11697	2.81497	2.20632	2.91992	3.79111	3.27593	2.2519	3.47221	3.72263	4.84974	3.70635	1.99249	2.6675	2.40371	3.91848	2.90509	2.70286	3.42932	2.84312	2.37011	5.00835	5.46289	3.5633
ENSDARG00000006392	exosc9	6.8162	13.0853	1.30262	4.15518	1.8802	1.66644	1.59356	8.65903	7.07813	3.12759	3.46967	8.30309	3.30952	7.83	6.28376	11.0318	8.09161	5.33105	2.67868	1.44661	4.73951	4.01876	2.48423
ENSDARG00000006395	rbm25b	4.00956	12.669	4.40973	4.52225	5.45866	5.61874	5.20675	7.85932	7.86274	5.57496	5.62852	4.64474	3.56096	4.68922	4.79283	11.1488	9.38782	6.43073	5.99584	5.75595	4.46019	5.49746	3.97199
ENSDARG00000006396	nrcama	0.226231	0.86456	0.506133	0.341861	1.57177	1.16804	0.600953	1.27952	0.384747	0.653081	0.291239	0.211632	0.923386	0.447773	0.673699	0.467799	0.297376	0.857171	0.265141	0.297594	0.630826	0.875828	0.85796
ENSDARG00000006397	laptm4a	31.1109	38.3577	20.3612	25.0432	42.3576	43.1742	22.376	32.9522	35.3753	25.2766	24.2614	23.7178	29.2219	25.408	38.3184	36.3956	32.6608	32.8653	23.5908	21.339	29.5248	44.5592	32.8267
ENSDARG00000006399	ywhae1	39.2203	54.729	17.0475	36.0763	32.2003	36.4955	29.3398	48.6134	43.7601	34.1069	29.1416	57.1116	36.97	38.2388	58.5323	51.2528	43.9362	44.4586	34.4513	28.6312	52.1455	38.6064	29.6002
ENSDARG00000006408	hmgb3b	85.6126	92.7051	59.8143	108.153	55.8365	57.9339	45.6729	60.4003	57.6195	90.6191	45.6484	105.457	34.429	27.1807	39.6045	72.3976	94.2212	80.3753	73.3211	80.0866	73.6315	58.374	60.0673
ENSDARG00000006409	mapk12b	14.6856	7.55431	2.03661	3.64991	15.762	22.0067	14.4446	2.93694	2.39218	0.615138	0.205961	6.39733	1.23495	2.36485	11.9908	7.6318	6.64194	7.9878	1.03476	1.00419	1.11588	2.02585	8.2705
ENSDARG00000006413	rpl38	2068.51	1701.11	2092.63	1358.23	1234.49	1106.63	1948.17	1988.73	1814.94	1295.05	1537.36	1005.49	1466.39	2573.22	1487.61	2000.48	1703.33	1462.25	1537.54	1871.27	1559.91	1043.41	1428.31
ENSDARG00000006420	ATRNL1	0.957069	1.70599	0.919749	0.716253	2.52455	2.41354	1.34791	2.36076	1.8742	1.51193	1.01206	0.813619	1.64997	1.87751	1.98113	1.86253	1.94471	2.05998	1.53413	0.70673	1.86671	1.87363	2.30137
ENSDARG00000006422	esyt3	0.06823	0.109372	0.008638	0.05511	0.029172	0.145242	0.083199	0.098356	0.116685	0.323777	0.046882	0.092266	0.16135	0.377194	0.438344	0.196765	0.122178	0.18547	0.210826	0.05248	0.066735	0.07867	0.006424
ENSDARG00000006427	fabp2	5.92291	14.6581	2.66335	4.50605	2.78015	11.5705	799.734	66.4638	23.0602	2.33649	5.11107	1.41451	10.2964	74.2939	15.9764	22.6013	16.0982	2.99986	1.48604	0.953561	2.04621	2.3472	3.65228
ENSDARG00000006434	polr1e	5.69574	15.3823	4.01039	5.16685	5.69589	6.71127	4.12664	9.35544	8.89869	3.94092	3.84827	8.37135	7.66011	15.7788	5.91222	10.9586	11.1257	6.82789	2.98681	1.56603	4.48579	4.05517	6.14055
ENSDARG00000006447	ENSDARG00000006447	0.021402	0.054344	0.051505	0.061611	0.097838	0.069477	0.999899	0.144782	0.040925	0.063893	0.009983	0.206299	0.104221	0.059001	0.217801	0.065013	0.045871	0.025277	0.054183	0	0	0.040012	0.067066
ENSDARG00000006456	pdgfrl	0.200638	0.339345	0.375224	0.432221	0.739163	0.877324	0.414105	0.251494	0.198762	0.206877	0.517192	0.333982	0.218976	0.686842	0.544932	0.335896	0.370839	0.472502	1.0877	0.33772	1.32056	0.878002	0.52707
ENSDARG00000006467	pcdh8	0.019636	0.02636	0.007949	0.012678	0.013422	0.010723	0.011963	0.026415	0.018949	0	0	0	0.012476	0.008096	0	0.026501	0.04114	0.017514	0.090314	0	0.012282	0.022366	0.014723
ENSDARG00000006468	grap2a	0.54694	0.665845	1.11236	0.478138	1.46528	1.17485	0.406757	5.79543	2.64528	3.28828	0.61166	1.43248	4.74486	2.17696	12.6728	1.43786	0.666505	0.844419	0.637378	0.575144	0.731364	0.953349	0.77441
ENSDARG00000006474	saxo2	0.072318	0.022668	0.01882	0.330184	0.031778	0.060928	0	0	0.060326	0.186773	0.014592	0.100509	0.011777	0.028743	0.05788	0.079547	0.067624	0.094787	9.59826	0.114338	0.132051	0.116964	0.014109
ENSDARG00000006477	ddi2	6.38561	11.4488	2.70558	4.00281	6.78285	7.10922	4.74543	8.53931	8.749	7.7565	4.86721	8.35637	5.84764	5.35761	7.84488	9.6349	8.29506	9.71855	4.91223	4.76913	7.01662	7.48222	5.91158
ENSDARG00000006487	anp32a	39.0208	26.8971	20.8014	32.0997	30.1029	28.135	23.4761	52.8786	47.0382	38.901	29.2437	46.1109	39.2959	31.8768	56.2165	42.9761	22.2069	34.9571	29.4663	19.5379	36.4458	42.157	21.8195
ENSDARG00000006491	agpat9l	1.31048	1.18301	0.392427	0.678055	0.533774	2.69382	12.1592	3.99498	0.329134	0.649084	0.278903	0.116431	1.94786	0.366291	8.46956	1.14474	1.60949	1.68153	1.95405	1.13687	3.43592	1.25331	2.7967
ENSDARG00000006494	asb7	0.616144	0.964672	0.556419	0.540851	0.544355	0.407189	0.419794	1.03461	0.857663	0.876881	0.536942	0.714215	0.647258	0.574578	0.899768	1.09328	0.722183	0.878271	0.880277	0.565821	0.557171	0.547628	0.543423
ENSDARG00000006497	rtn1a	1.43036	1.56693	1.0817	8.39388	4.21797	5.39492	2.1657	3.57411	13.3265	1.11814	2.08046	6.00685	5.53019	431.836	16.0544	1.64489	4.35298	6.19468	14.4768	3.41651	2.614	2.23875	1.65749
ENSDARG00000006501	cyp2x10.2	3.94495	3.68684	1.08343	27.2486	9.04913	57.4682	48.9724	32.1541	46.9848	68.6836	41.0455	0.243811	66.502	2.17064	2.03118	2.06634	30.9239	4.59363	2.31978	1.63115	64.9793	1.6614	8.3279
ENSDARG00000006508	pip5k1bb	0.079318	0.320191	0.491268	0.199726	0.715655	0.259876	0.301527	0.755519	0.332053	0.238991	0.231523	0.411549	0.329861	0.833726	0.392527	0.204333	0.642588	0.07278	0.680969	0.156058	0.245577	0.189575	0.113869
ENSDARG00000006514	her6	1.06492	2.36387	2.58718	2.37755	5.94114	5.56318	3.7369	5.24854	1.70367	2.33053	1.47241	1.52677	2.51834	3.38227	4.8043	3.88951	2.96851	1.87636	1.13342	1.67481	2.39778	2.45358	2.13777
ENSDARG00000006522	OTOP2	0.029674	0	0.013514	0	0.068455	0.047184	0.968066	0.101207	0.013623	0	0.010478	0	0.100968	0.097545	1.02864	0.032938	0.03604	0.053428	0.079613	0	0	0.060658	0.040199
ENSDARG00000006524	supt6h	3.08324	10.1526	3.07216	3.40375	5.14774	6.19136	3.32319	6.81712	6.94846	4.3832	3.59711	3.94516	3.69069	4.31996	5.01859	8.31429	7.38998	6.69868	3.93415	3.42733	5.6768	6.25033	4.5983
ENSDARG00000006526	fn1b	416.612	705.125	490.016	530.13	677.529	952.424	763.985	673.866	1356.09	592.987	470.902	287.309	364.346	335.836	606.196	1231.84	946.23	709.184	462.612	406.849	691.677	497.563	678.835
ENSDARG00000006527	brd3a	4.0814	8.68344	3.15007	6.98944	8.63895	7.22752	3.46003	16.1056	10.5051	6.01758	4.5896	4.39778	7.28482	7.97561	8.21293	10.119	10.6332	6.65127	5.2278	3.77606	10.1129	6.07588	6.09213
ENSDARG00000006544	ENSDARG00000006544	0.102828	0.141021	0.199807	0.099588	0.10543	0.128024	0.090209	0.32728	0.128994	0.185899	0.164598	0.266769	0.474287	0.152591	0.672364	0.166478	0.08886	0.102216	0.168156	0.21496	0.183304	0.081922	0.092867
ENSDARG00000006545	rgp1	2.3478	2.89368	2.47117	6.96259	3.11526	2.75669	3.46881	3.03371	2.77497	3.37891	3.09047	2.97136	2.78966	1.8967	3.81109	1.88318	3.16118	2.74369	3.55687	2.17739	4.13841	3.71135	2.90318
ENSDARG00000006546	ak4	42.7352	27.404	39.8033	56.9397	54.0382	48.9922	42.0774	47.3034	66.6557	47.5975	45.4562	35.0342	45.424	35.7883	45.5513	39.7453	23.871	32.2792	37.0193	32.3893	69.4339	57.126	61.2404
ENSDARG00000006553	rras	3.25359	6.47675	3.10555	4.57759	4.97609	4.81808	4.18606	10.1905	5.303	4.8508	3.30737	3.29135	7.04524	4.12877	14.8519	6.99353	4.22543	6.96038	4.53918	5.55392	5.03468	3.22025	3.56101
ENSDARG00000006560	irf4a	0.028596	0.167505	0.13023	0.082971	0.146596	0.252964	0.313577	1.25751	0.252227	0.172323	0.094239	0.185465	1.0811	0.574629	0.600768	0.323313	0.046333	0.047729	0.701439	0.070328	0.321821	0.14083	0.038738
ENSDARG00000006566	nlk1	7.74656	5.49198	6.33833	9.55495	15.0772	10.1553	11.286	6.0298	6.7443	9.74976	8.73456	2.78018	6.43712	4.33469	9.41524	6.77559	3.92013	7.59331	6.268	9.51684	11.4251	6.50919	9.46765
ENSDARG00000006567	dus4l	3.39377	5.6833	3.09121	4.31909	2.89727	2.53634	3.56784	4.61228	3.3493	2.66211	2.04016	3.27444	2.27457	4.96858	3.88914	5.06757	4.65822	2.7184	2.32202	1.75886	2.88147	2.72558	3.2487
ENSDARG00000006568	kcnmb2	0.014144	0.016963	0	0	0	0.027795	0	0.029848	0.020473	0	0	0	0	0.026237	0	0	0.065143	0.016229	0	0	0	0	0
ENSDARG00000006577	ENSDARG00000006577	0.965486	4.52715	0.879398	1.40259	1.42776	1.39904	0.651534	3.46123	3.27873	1.007	2.15035	2.52886	1.97952	2.06642	4.36885	3.72106	3.0269	3.32216	1.53711	1.3699	1.88136	1.68164	1.00611
ENSDARG00000006580	cldnd	0.050029	0	0	0	0	1.62224	0.027431	0.037912	4.56209	0	0	0	0	0.974396	0.038692	1.39255	0	0.057382	0	0.04614	0.070407	0.015733	0.033887
ENSDARG00000006584	phf8	1.60296	4.35984	1.25681	1.86209	3.30852	3.0949	1.68445	3.54473	2.58509	2.50528	1.82005	1.70572	2.37455	2.43133	3.62003	3.4992	3.29682	2.91256	2.12321	1.5071	3.00516	3.54618	3.04748
ENSDARG00000006585	DMWD	0.226183	0.899027	0.514612	0.196257	0.694382	0.306799	0.630143	0.7032	0.299779	0.480879	0.318412	0.335487	0.506463	0.487333	0.454424	0.938536	0.38969	0.556432	0.400283	0.462825	0.352802	0.574115	0.487936
ENSDARG00000006588	zgc:111983	0.056275	0.461773	0.01397	0	0.011794	0.089671	0.008323	11.7731	0.0222	0	0.021662	0.22382	5.16097	31.3551	0.139632	1.33639	0.066326	0.222684	0.058785	0	0.183472	0.06735	0.051944
ENSDARG00000006598	sgk2b	7.80944	26.8887	3.16898	6.76335	15.6416	24.6115	9.55625	11.7205	5.91757	6.35057	2.02687	20.3737	12.7437	9.09304	13.661	19.703	31.4394	20.4933	5.53203	12.635	17.6967	14.8097	10.5602
ENSDARG00000006600	lsm14aa	10.4048	15.7719	6.01815	8.00164	14.5315	14.8745	8.70356	16.4046	14.5963	10.337	6.46067	7.46732	12.5159	14.6748	13.2851	16.2622	17.6967	12.2496	6.60899	5.16504	15.5953	14.2123	10.94
ENSDARG00000006601	kaznb	0.687542	1.7172	1.34352	0.99555	1.70709	1.00621	0.963954	1.61204	1.41451	0.697539	0.95733	1.05692	0.886967	2.95619	2.02619	2.58342	1.3284	2.19508	1.24065	0.934016	0.897952	1.22409	1.13712
ENSDARG00000006602	chrna2a	0.075333	0.11158	0.084822	0.216909	0.02872	0.119551	0.150155	0.091501	0.045045	0.056261	0.041619	0	0.053807	0.02309	0.008717	0.088137	0.121032	0.057102	0.305321	0.09171	0.183768	0.148178	0.118044
ENSDARG00000006603	csrp1a	1.75443	4.72615	7.31489	3.87633	11.1474	6.87015	2.92095	22.5048	11.9126	14.0151	4.19502	4.68423	8.97621	5.80713	38.3341	8.20504	7.47974	7.99817	8.02805	4.35721	3.84587	5.07986	5.4888
ENSDARG00000006604	nectin3b	0.361546	0.676019	0.514893	0.275414	0.746019	0.526459	0.387813	1.938	0.750139	0.894155	0.335591	0.238381	0.955233	0.701128	2.63076	1.18436	0.395318	0.749941	1.44508	0.389248	0.698272	0.592873	0.58266
ENSDARG00000006607	gpr27	0.174248	0.184489	0.203092	0.059802	0.336314	0.14373	0.133647	0.375187	0.156487	0.030869	0.111411	0.099858	0.182964	0.102341	0.212762	0.248097	0.131295	0.178636	0.1263	0.056982	0.128925	0.182303	0.114816
ENSDARG00000006609	map2k2a	10.2531	15.2819	5.81388	8.97994	11.2159	9.62889	8.27174	13.7751	12.1178	8.86723	7.111	10.5894	11.1769	6.91736	12.3906	15.4106	13.0205	15.8582	6.55819	5.76705	8.56694	10.3806	8.13123
ENSDARG00000006615	hnf1ba	7.89543	3.32374	10.0055	8.60486	11.2318	7.7361	5.18523	19.3674	13.7257	16.7014	12.5251	6.58107	9.37105	5.10029	18.275	4.91181	4.31882	4.47387	6.49079	6.18293	6.6593	7.75798	9.24605
ENSDARG00000006617	napga	3.51575	8.65578	2.38983	3.31519	3.51859	3.15395	3.05505	4.41587	3.21093	2.25129	1.9879	3.09916	3.31749	3.36815	2.99344	6.08215	6.79425	4.18526	4.47537	4.65804	4.67066	7.32603	3.15425
ENSDARG00000006621	pspc1	2.65258	2.96048	1.69567	3.38322	3.23911	3.0168	3.00406	3.43358	2.63224	2.14412	1.26976	2.09786	3.59525	2.47993	5.02363	3.46312	1.43252	2.38649	2.64474	1.80314	3.84398	3.68072	3.00869
ENSDARG00000006624	ppp2r2ab	2.08171	5.65333	1.0807	1.19876	2.04003	2.20329	2.3605	4.21135	2.88127	1.73092	1.3193	2.51875	2.54136	2.90556	4.8488	4.50358	4.09095	4.14884	2.77562	1.56544	1.83283	3.18338	1.84732
ENSDARG00000006636	SLITRK2	0.028708	0.031227	0.034528	0	0.094739	0.013973	0.006451	0.068228	0.150893	0	0	0	0.021498	0.035158	0.059731	0.028778	0.008741	0.027175	0	0.01745	0.016153	0.006019	0.015549
ENSDARG00000006639	lnpk	2.22101	0.364682	0.418802	1.42071	2.28276	0.843335	1.95896	1.20877	0.55563	3.06432	1.01829	0.704559	1.67638	1.24795	2.38852	0.473805	0.210104	3.56981	4.61019	1.25008	2.88266	3.50763	2.44813
ENSDARG00000006640	eomesa	0.104413	0.065338	0.04788	0.053172	0.215587	0.103685	0.072276	0.214383	0.362021	0	0.043079	0.118694	0.094244	0.151678	0.1745	0.23356	0.088957	0.077346	0.040763	0.011252	0.06868	0.053716	0.025765
ENSDARG00000006642	drg2	16.0391	31.598	10.8284	16.3014	11.1976	12.6274	10.2255	26.1584	29.5773	12.2264	16.3208	24.2223	14.9327	18.0806	17.5699	28.2596	27.3671	19.4798	10.5734	7.41455	15.2253	13.7878	12.0762
ENSDARG00000006666	bud13	2.35772	3.19439	0.944821	1.82507	1.37632	1.95376	1.3588	2.79094	2.354	1.78897	1.56778	3.26483	2.06903	2.16275	3.25403	2.75225	2.66298	2.61542	2.57245	1.36499	2.54306	2.80349	1.64362
ENSDARG00000006672	fam49a	4.08896	4.13048	2.29261	2.50349	3.48281	3.1365	2.78102	6.41739	6.22513	2.82831	2.57171	3.68556	5.36711	4.62636	9.53434	4.31738	3.51246	4.0155	3.28301	1.91	3.33263	3.69189	2.77884
ENSDARG00000006677	ripk1l	0.904053	3.04442	1.09325	1.55649	1.9259	1.75298	1.37569	3.41213	2.0176	2.32928	1.60906	1.45138	2.23045	2.00232	3.28622	3.22598	1.73602	2.48024	1.47626	1.43843	1.45052	2.48107	1.83728
ENSDARG00000006678	pth2ra	0.011159	0.046773	0.073068	0.12851	0.062095	0.036202	0.109017	0.185238	0.076286	0	0.177106	0	0.374784	0.463124	0.178795	0.084853	0.051011	0.020067	0.276209	0	0.088001	0.024872	0.05556
ENSDARG00000006683	ENSDARG00000006683	2.06212	2.36611	1.10152	1.06279	3.24964	2.70685	1.40678	3.09449	2.251	9.17935	1.12089	0.889668	3.04531	1.95999	4.34158	2.33711	1.14841	5.94517	1.24741	0.912165	2.5314	2.72726	4.49528
ENSDARG00000006691	rpl12	1177.57	1648.17	1396.1	1155.05	1360.8	1300.3	1499.47	1702.95	1603.31	876.986	1119.07	825.737	1172.92	2732.31	1151.54	1623.9	1261.33	1243.6	1040.95	1131.43	1061.54	1036.49	1088.26
ENSDARG00000006712	wipf2b	3.41297	3.8891	2.0897	2.92118	3.33165	3.3962	2.2508	3.60291	3.24377	2.74229	2.35665	2.39804	2.40324	2.91041	2.62248	4.16466	3.21815	3.24584	2.49993	1.49515	2.86853	3.4555	2.63926
ENSDARG00000006719	specc1la	1.39289	4.14068	2.23662	2.05728	3.75628	2.48404	2.01276	4.37191	3.71726	2.19073	1.61425	2.51618	2.15072	3.19036	3.37262	3.91385	2.94204	3.24416	2.27279	1.99778	2.73035	3.03638	3.04701
ENSDARG00000006747	tmem178bb	0.034375	0.049492	0.010436	0.022193	0.074593	0.042547	0.126163	0.095542	0.081079	0.04603	0.021577	0.02477	0.069214	0.041373	0.099851	0.096166	0.070133	0.08615	0.049236	0.018786	0.044801	0.046444	0.022426
ENSDARG00000006754	mllt3	0.040273	0.181652	0.073705	0.101237	0.213179	0.112615	0.063682	0.10497	0.34786	0.052494	0.032268	0.112995	0.122001	0.126456	0.34868	0.224662	0.088182	0.106062	0.195283	0.010712	0.016346	0.239713	0.088844
ENSDARG00000006757	klhl41b	0.032915	0.032767	0.005997	0.00958	0.020249	0.022647	0.025217	0.371758	0.309718	0.38679	0.04184	0.128089	0.119476	0.302224	0.456403	0.038961	1.66397	0.156647	0.015139	0.018214	0.009265	0.146985	0.124853
ENSDARG00000006758	fam234b	0.132271	0.274825	0.234674	0.14162	0.27948	0.20568	0.135298	0.504436	0.300973	0.183168	0.30881	0.199813	0.488599	0.308647	0.577037	0.297469	0.142151	0.175624	0.37138	0.149942	0.332452	0.212186	0.161842
ENSDARG00000006760	SLC24A3	1.18423	0.10657	0.114311	0.024104	2.32458	0.098063	0.130054	0.597286	0.179125	0.449947	0.093739	0	0.244647	0.946154	0.720417	0.09962	0.819973	0.585801	0.076313	0.383935	1.77466	0.057398	1.83231
ENSDARG00000006766	snd1	52.1914	32.9072	29.9861	48.0886	49.6835	51.319	27.3149	76.8584	54.5186	54.0283	63.8361	31.3511	50.6011	103.379	66.0479	54.8703	23.9448	20.7207	24.2301	19.8185	70.8877	92.0952	57.0866
ENSDARG00000006773	elovl4a	0.048007	0.060265	0.024989	0.039856	0.073813	0.027325	0.075213	0.18191	0.129061	0.061998	0.019744	0.200181	0.077792	0.165393	0.345832	0.048596	0.022226	0.047201	0.189273	0	0.048263	0.133733	0.065041
ENSDARG00000006775	ENSDARG00000006775	0.009497	0.130279	0.12539	0.013792	0.540256	0.130647	0.14563	0.375051	0.480979	0.12873	0.060342	0.18473	0.355352	0.189317	0.851041	0.096098	0.061533	0.098005	0.130999	0.087561	0.126938	0.11943	0.090058
ENSDARG00000006782	rb1	0.947694	1.32409	0.268335	1.31469	1.26424	0.856166	0.533413	1.93596	1.87209	2.01101	1.46459	1.24727	0.782655	0.824899	2.76222	1.43511	0.989748	1.24933	1.31228	0.479917	1.21524	1.5748	0.567975
ENSDARG00000006786	copz2	26.758	54.2647	36.6964	22.7077	61.0299	50.1705	31.2361	45.0392	36.1885	25.4012	23.997	24.9569	63.0406	33.019	68.8266	64.9828	48.064	103.763	36.0527	39.3526	48.6347	62.0647	55.2259
ENSDARG00000006791	bmal1a	2.82676	1.05841	0.877482	2.23257	1.07547	0.984714	1.37445	2.09531	2.34298	2.39119	1.70104	2.87994	1.37158	1.05837	3.49392	2.65245	0.441059	2.36765	1.79645	1.59162	2.81874	2.04794	2.19283
ENSDARG00000006797	nt5dc1	0.380641	2.96606	0.514642	0.519111	1.24256	0.596808	0.459999	1.56231	0.899452	0.631968	0.351093	1.05804	0.863445	1.00145	1.12053	1.6276	2.06422	1.43449	0.57165	0.515833	0.448228	0.801292	0.966719
ENSDARG00000006811	sult1st6	58.0132	47.2221	19.8341	41.4506	44.5882	29.6772	30.4431	37.332	41.1305	49.4298	45.4302	78.0894	53.4605	35.4111	60.2323	41.9964	45.1875	72.8115	40.7947	47.2988	69.1793	53.2247	65.0177
ENSDARG00000006812	wdr26b	3.54921	3.97421	6.36471	5.56652	6.89285	5.4416	4.8574	5.99403	5.20647	7.23238	6.21405	2.90966	4.77526	4.2028	5.67939	4.51741	3.96728	4.00579	5.6095	5.21588	5.29682	5.45615	5.26834
ENSDARG00000006816	gtf2f2b	0	0	0	0	0.025343	0	0.03614	0.024974	0.023851	0	0	0	0	0	0	0.066716	0.026698	0.0567	0.176839	0	0.02319	0.010401	0
ENSDARG00000006818	urod	8.45114	5.22456	3.05365	6.24879	5.60362	4.56369	2.60817	7.28723	7.39806	6.97584	6.89722	7.75402	6.04189	6.11317	15.9474	6.42831	2.07037	4.01946	5.04285	4.06041	8.27908	9.11101	6.27271
ENSDARG00000006832	GALNT9	0.204274	0.254544	0.002049	0.026082	0.69187	0.328492	0.710802	0.434992	0.431338	0.020286	0.101354	0	0.269409	0.405804	0.201169	0.250182	0.184351	0.323644	0.037847	0.098992	0.359322	0.185122	0.556187
ENSDARG00000006837	mycn	0.029452	0.092387	0.20924	0.188255	0.158059	0.120774	0.064593	0.238503	0.298409	0.235077	0.099833	0.057305	0.07243	0.138463	0.113411	0.298572	0.20063	0.148749	0.361219	0.316812	0.066387	0.103735	0.031967
ENSDARG00000006838	eef1a2	0.222179	0.122012	0.040474	0.043038	0.09112	0.407648	0.170547	0.15834	0.066915	0	0.02092	0	0.053873	0.082425	0.020746	0.059969	0.227996	0.067955	0.034062	0.027321	0.031268	0.065266	0.120393
ENSDARG00000006840	gnmt	205.869	213.827	116.336	174.607	133.64	157.779	115.21	176.508	220.909	204.389	136.488	249.847	105.799	46.3322	73.7985	190.408	193.233	220.522	140.336	141.345	218.153	210.234	142.497
ENSDARG00000006848	ENSDARG00000006848	0.833962	0.96238	1.2448	1.76204	2.5969	2.98563	3.24117	4.14292	3.02464	3.02535	1.01548	2.0795	7.74446	3.05601	7.42038	1.38272	1.61999	1.47669	1.07709	0.918709	1.80071	2.23432	2.50918
ENSDARG00000006849	asic2	8.86252	10.4765	0.049599	0.026369	0.07677	0.049383	0.014929	0.067009	0.078821	0.082039	0.083321	0.044148	0.092644	0.168349	0.108094	4.67585	0.110327	0.050885	0.062613	0	0	0.031396	0.068372
ENSDARG00000006859	nkain1	0.453582	1.78438	1.11845	1.40942	3.73776	3.12701	2.72244	0.94919	2.08041	0.583399	1.3803	1.34463	1.59426	2.50118	1.19319	1.00295	1.32362	2.61041	1.5953	0.567476	1.27336	1.80432	1.70168
ENSDARG00000006862	kifap3b	0.421142	0.162382	0.069602	0.143121	0.196594	0.405453	0.054017	0.302648	0.182286	0.594111	0.307605	0.142349	0.326491	0.432719	0.754403	0.489946	0.098238	0.104306	1.8938	0.382786	0.069324	0.393124	0.189906
ENSDARG00000006863	ENSDARG00000006863	0.014696	0.028645	0	0.025165	0.017761	0.011511	0.003166	0.030627	0.037471	0.026097	0.016573	0	0.022922	0.018762	0.076831	0.03803	0.018608	0.036472	1.55804	0.010651	0.004101	0.021791	0.019573
ENSDARG00000006865	glra4a	0.026227	0.044574	0.005968	0.042771	0.010077	0.033148	0.057055	0.05309	0.039458	0.066533	0.009254	0	0.035623	0.039978	0.041237	0.043249	0.056537	0.032062	0.011284	0.013577	0.121451	0.06442	0.035504
ENSDARG00000006868	trh	0.017369	0.047704	0.039552	0	0.253761	0.025547	0.009523	0.059108	0.565413	0	0	0	0.0197	0.062777	0	0.026698	0.042175	0.048518	0.026627	0.016018	0	0.022801	0
ENSDARG00000006869	stx17	2.5853	2.2455	3.35498	3.61889	5.27117	4.57292	3.41168	3.23884	1.39829	5.96209	2.49435	1.84341	4.04094	3.28413	4.89548	2.22679	1.61689	2.86874	2.91739	3.24991	5.39473	5.14544	6.29857
ENSDARG00000006877	enpp4	0.456265	1.41303	0.61174	0.748783	2.0058	1.69308	0.419632	1.62158	1.54865	0.847116	0.551508	0.379885	1.29322	0.680851	1.81573	1.58087	0.63269	1.34355	0.586671	0.475368	1.09907	1.10532	1.0897
ENSDARG00000006878	phf21aa	6.60304	1.56338	0.131531	0.097656	0.047016	0.115475	0.012189	26.5793	0.141166	27.7586	0.011774	0	0.135523	0.082717	0.186815	0.16394	0.058358	0.11402	0.552069	0.04613	0.055123	0.045609	0.087301
ENSDARG00000006889	mpped2a	0.483622	3.36189	0.548961	0.463531	1.18192	0.846947	1.07001	2.03492	2.04292	0.694349	0.581266	0.977245	1.39397	1.52103	1.63137	2.08428	1.88042	2.04794	1.0327	0.130789	0.543288	1.3999	0.98891
ENSDARG00000006891	kcns3a	0	0.042644	0.026486	0	0	0.009527	0.021259	0.051895	0.042641	0	0	0	0.011054	0.01798	0.054305	0.029434	0.015706	0.064836	0.01486	0	0	0.012193	0
ENSDARG00000006892	MYO3B	0.067064	0.351752	0.071465	0.06439	0.232112	0.130738	0.089031	0.206636	0.048119	0.166939	0.067819	0.053127	0.079597	0.287246	0.386219	0.142068	0.101797	0.055075	0.226508	0.228945	0.139924	0.204486	0.206006
ENSDARG00000006894	oprk1	0.074659	0.035145	0.048573	0.061976	0.032806	0.010384	0.011696	0.044652	0.046359	0	0.075319	0	0	0.019784	0.179258	0.010795	0.069125	0.048936	0.114459	0.039346	0.120079	0.043857	0.028897
ENSDARG00000006896	lhx6a	0.056664	0.043111	0.099669	0.481557	0.134182	0.065055	0.134049	0.201334	0.094596	0.157412	0.037924	0.084799	0.099111	0.186598	0.073171	0.070595	0.055724	0.085033	0.100363	0.048442	0.073523	0.131681	0.100555
ENSDARG00000006899	far1	0.026578	0.677545	0.673505	0.11479	0.549693	0.294844	0.298172	1.56405	0.561918	0.579425	0.30193	0.074477	0.50791	0.588865	1.08916	0.416064	0.720987	0.88864	0.520901	0.728665	0.170868	0.302818	0.379646
ENSDARG00000006900	impdh2	5.34259	61.3175	7.42314	7.64191	11.6492	14.5359	4.92957	21.3593	16.8481	7.54401	3.85773	18.5146	14.9804	37.7639	9.29821	32.9132	47.3426	14.7283	6.89182	3.38205	14.1122	8.29841	9.36964
ENSDARG00000006901	ENSDARG00000006901	0.43033	1.51021	1.89241	1.65992	2.8658	1.30062	1.01145	4.30121	4.13221	2.75776	1.82882	2.10527	3.20913	2.32433	7.57723	1.57792	1.56427	1.44869	2.28425	1.24982	1.23074	1.78904	1.45616
ENSDARG00000006911	wnt8b	0.019282	0.033878	0.003512	0	0.01779	0.011369	0.021135	0.026296	0.033485	0.034853	0.005514	0	0.008746	0.01788	0.005408	0.043091	0.074968	0.026534	0.023645	0	0.032476	0.014551	0.01567
ENSDARG00000006915	arl8ba	6.48736	7.99408	7.88966	8.73232	11.9055	10.7888	6.66757	9.11341	8.27784	10.3754	11.1407	6.57255	8.47813	4.67648	10.5254	6.97404	6.86681	7.17908	9.86753	9.96205	9.77826	11.6472	9.80923
ENSDARG00000006921	lrp5	6.93021	9.38172	10.7393	5.48397	10.7573	8.42184	7.17351	7.06609	6.48668	6.75621	9.19295	2.6033	4.28483	3.3966	4.93331	11.6046	2.94913	4.61816	3.47515	4.84089	9.28929	8.57423	6.46924
ENSDARG00000006923	cacna1ab	0.041443	0.099744	0.001476	0	0.01746	0.027098	0.048942	0.072233	0.128488	0	0.002289	0	0.033963	0.077421	0.014015	0.050373	0.053153	0.129765	0.02485	0.003688	0.117907	0.051212	0.047307
ENSDARG00000006924	FBXO38	3.22664	1.95036	0.908875	2.05201	1.79853	1.72141	1.88991	1.9052	1.60475	1.61424	1.26469	1.02971	1.40238	1.42984	1.74685	2.29903	2.10155	1.58466	2.19019	1.8488	3.38605	4.63846	2.76031
ENSDARG00000006939	tbx16l	0.009317	0.015348	0.076371	0.027068	0.028656	0.077836	0.056199	0.060009	0.020227	0.042106	0.013158	0	0.006407	0.004324	0.039145	0.01886	0.098118	0.016028	0.042848	0.017184	0.006556	0.041266	0.031562
ENSDARG00000006944	ENSDARG00000006944	0.01905	0.020918	0.017351	0	0.029298	0.046386	1.13853	0	0.02277	0	0	0	0	0.053004	0.308461	0.019282	0.030867	0.090215	0.096469	0.319181	0.02681	0.009894	0.042621
ENSDARG00000006963	cse1l	1.52677	6.81883	0.375341	0.969807	1.28008	1.3484	0.817918	3.34202	2.56186	0.744989	0.945787	2.20497	1.36243	2.66197	2.31444	4.96322	5.23964	3.47645	2.18907	0.546772	1.12225	1.64531	0.965845
ENSDARG00000006978	map3k20a	0.245948	1.21107	0.280018	0.297741	0.90223	0.772904	0.902836	0.974075	0.528059	0.481683	0.405263	0.060495	0.483513	0.796829	1.06212	0.950121	1.27122	0.766347	0.182244	0.287314	0.568568	0.573255	0.749652
ENSDARG00000006981	ccdc113	0.737191	0.291518	0.067154	0.385585	0.11339	0.102363	0	0.178617	0.12813	0.266579	0.145786	0	0.066898	0.150436	0.309792	0.313428	0.047784	0.135303	9.63036	0.027199	0.062256	0.28751	0.079827
ENSDARG00000006983	CELF3	0.082909	0.117168	0.216031	0.206477	0.275111	0.104777	0.10109	0.207929	0.189386	0.277765	0.133829	0.298949	0.3413	0.076895	0.227179	0.158221	0.076764	0.111855	0.4358	0.218471	0.72948	0.119242	0.203106
ENSDARG00000006990	CRELD1	0.230797	0.105643	0.08656	0	0.2088	0.173477	0.134058	7.8161	6.54629	2.57712	2.7074	1.18871	0.538939	0.717759	9.31737	0.264134	0.725919	4.53135	2.91393	2.38248	9.75247	17.8466	3.991
ENSDARG00000007009	hoxa11b	0	0.008894	0	0	0	0.047755	0.017759	0.018433	0.011795	0	0	0.078777	0.009184	0	0	0.057372	0	0.017396	0.049657	0	0	0.005093	0
ENSDARG00000007018	ms4a17a.6	0.234335	1.24374	0.539648	0.501761	1.62309	1.21731	0.592688	5.54751	3.94407	1.51081	0.418519	0.180245	3.43794	2.55844	5.05783	1.29176	1.78033	0.609474	0.255522	0.207605	0.242844	0.865244	0.551903
ENSDARG00000007024	uox	1480.18	1670.43	551.744	1322.65	1149.81	1177.26	1044.59	777.218	1146.3	1221.07	1332.33	2210.24	1385.24	590.928	748.432	1375.48	1263.9	2151.44	1487.95	1413	2189.86	2183.7	2272.12
ENSDARG00000007025	ttc9c	3.9817	1.59528	1.93051	3.31049	3.15146	2.2235	2.41225	2.4448	2.08865	3.19161	2.81	2.49937	2.67579	1.89018	3.91243	2.32044	1.03875	1.94951	3.14804	1.94813	4.66076	3.22782	2.47973
ENSDARG00000007034	hnrpkl	5.91275	7.80975	4.21353	5.91843	7.09079	7.27337	7.32547	16.0444	12.6334	11.3516	8.15391	12.8083	10.5877	9.59301	17.5744	6.66789	13.4261	13.1051	7.99974	6.11935	10.9116	10.2185	5.66501
ENSDARG00000007040	tmigd1	0.015666	0.02586	0.037328	0.238143	0.105048	0.053898	2.22802	0.232162	0.417656	0.246966	0.038588	0.132901	0.061976	0.065382	0.142618	0.047569	0.181422	0.125776	0.041886	0.025198	0.019225	0	0.075309
ENSDARG00000007045	CNOT4	0.979375	6.17016	1.16574	1.5036	3.99189	2.65274	1.89166	4.07792	1.50619	1.7102	1.15533	2.49027	1.74826	1.71372	2.55638	2.18538	3.95057	1.94027	2.12727	1.25223	2.94777	4.83313	2.14089
ENSDARG00000007065	mrps18b	22.4889	31.6908	11.1691	23.1824	15.9827	17.1233	11.1645	22.9512	16.112	15.8154	18.4485	27.2933	26.8583	27.6422	26.8081	24.4421	30.3287	22.4204	11.215	11.6293	20.7174	18.8312	16.285
ENSDARG00000007067	ENSDARG00000007067	0.088474	0.097173	0	0	0.136068	0.173925	0	2.0784	3.58572	0.799738	0	2.5822	0.802778	1.39495	1.86209	0	0.430059	1.01567	0	0	0.498047	0.111295	0
ENSDARG00000007077	ENSDARG00000007077	13.7602	10.6056	1.97406	7.17818	8.75641	7.8432	10.2845	2.30587	10.1847	3.75909	2.12362	6.18698	2.9612	6.99271	9.95969	8.6646	3.15523	7.12031	3.22636	2.98486	1.59699	5.68912	5.83538
ENSDARG00000007080	rhcgl1	0.045641	0.116966	0.020786	0	0.081892	0.082769	0.008342	0.103765	0.082911	0	0.064462	0.074004	0.112159	0.162265	0.063925	0.092814	0.103074	0.142838	0.034986	0.028062	0.02167	0.04306	0.02061
ENSDARG00000007081	pias4a	2.36621	4.82373	1.59638	3.46115	2.79027	3.46562	2.19225	4.03779	3.51201	2.28977	2.0403	2.69753	2.54257	3.68912	3.27464	4.34264	4.58146	3.47482	2.34587	2.08998	3.85401	3.85397	2.43365
ENSDARG00000007086	aqp10a	42.6077	89.5415	33.1772	41.4678	99.5498	94.3068	48.7226	35.6714	14.6218	24.1543	14.238	9.27716	114.642	81.7455	70.4347	131.767	126.375	21.2498	15.3585	24.4704	30.2765	51.706	46.7753
ENSDARG00000007092	xab2	2.11672	4.97908	1.79678	1.84794	2.71508	2.55924	1.80897	4.28439	3.71501	2.6051	2.20364	2.56208	2.85164	3.977	3.15266	3.92393	3.97725	2.88379	2.59008	1.84812	2.42282	3.38454	2.71948
ENSDARG00000007097	her13	0.051656	0.041748	0.00941	0	0	0.026115	0.011329	0.038812	0.029908	0	0.014592	0	0	0.143797	0	0.040483	0	0.023699	0	0	0.029079	0.025992	0.013996
ENSDARG00000007098	itm2ba	150.471	170.145	84.9158	103.883	190.431	171.544	118.855	182.354	162.148	117.161	96.8554	96.685	175.583	127.689	179.621	167.913	155.04	161.087	92.1831	78.4484	150.274	150.138	142.268
ENSDARG00000007099	gjc4b	0.02463	0.182709	0.112182	0.107355	0.151515	0.332979	0.10128	0.649516	0.446162	0.222627	0.08698	0.059908	0.279375	0.251294	0.896914	0.36175	0.239436	0.27543	1.06668	0.068143	0.18197	0.100756	0.196578
ENSDARG00000007108	lipia	0.915099	1.06292	0.84923	1.42156	1.30116	1.49345	1.33484	3.82228	2.25766	0.936432	0.865713	1.42779	3.25504	2.07856	5.56475	3.55468	0.82529	1.52488	0.701467	0.493641	0.899062	1.22334	1.65669
ENSDARG00000007125	asb6	1.35178	1.12565	0.468852	0.981163	1.11409	0.767266	0.297824	2.76671	1.22614	2.27209	1.60617	0.812989	1.69418	1.86159	2.57989	2.28843	0.58957	1.49381	7.94341	1.1923	2.31887	1.77507	1.35879
ENSDARG00000007127	acat2	191.999	75.2498	42.5253	91.945	12.311	12.2358	4.44468	46.8788	52.2437	148.092	148.711	169.687	13.5073	28.5813	34.9364	73.0019	20.9939	67.5464	57.843	54.9008	115.244	93.6901	27.4646
ENSDARG00000007129	ENSDARG00000007129	0.165947	0.77793	0.700196	0.628638	1.131	0.289511	0.346627	1.90871	1.17093	1.29876	1.12568	0.530048	1.17604	8.7743	1.19677	0.993931	0.464551	1.23709	0.47009	0.410785	0.222518	0.625257	0.926987
ENSDARG00000007130	mrto4	16.8234	57.9862	6.0406	8.21756	12.1995	13.1651	13.1903	28.2693	21.928	5.73031	6.93331	17.2369	13.2003	37.6891	14.6388	39.3056	42.9563	20.4702	8.69712	5.18697	15.0523	10.9394	11.7808
ENSDARG00000007135	cnot3a	2.17442	3.64633	1.97543	4.43277	4.27526	3.52771	2.40759	3.46834	3.1326	2.94151	2.47511	3.11195	2.92559	3.3373	4.56961	2.98454	2.30292	3.41627	3.26259	1.86396	4.62443	3.85283	3.34096
ENSDARG00000007136	SH3BP5L	1.07386	1.54566	0.489973	1.10283	1.39516	1.28934	0.889771	1.17066	1.14074	1.06719	0.722355	1.45147	0.782794	1.15437	1.078	1.88761	1.14402	1.28503	0.525839	1.01511	0.961988	1.18799	1.38958
ENSDARG00000007141	psmc3	19.2591	30.3786	8.96296	15.9026	12.1959	16.1778	9.73296	34.0848	34.7693	23.3589	21.0391	26.1263	14.2437	14.7587	26.8859	33.7222	27.3065	23.6728	19.3002	13.1472	22.7636	22.4973	14.8171
ENSDARG00000007149	l1cama	0.276589	0.632438	0.332067	0.366284	2.46288	2.69314	1.25065	2.44398	0.927306	1.01636	0.721849	0.517133	1.44918	0.891795	1.05943	1.51076	0.546546	1.67023	0.396995	0.465073	0.972377	1.38011	1.05248
ENSDARG00000007151	kcnk2b	0.010442	0.035603	0.009842	0	0.033236	0	0	0.008188	0.059346	0	0	0	0	0.040086	0	0.054685	0.070032	0.049574	0.11596	0	0	0.013592	0
ENSDARG00000007169	itgb1bp1	4.76799	4.49114	2.51075	1.96605	7.64748	3.94436	4.50497	3.7232	2.93843	4.23759	2.94435	2.55403	5.05929	3.62189	6.69958	3.59381	3.3734	6.17277	5.7497	2.52497	6.86353	8.18623	5.79401
ENSDARG00000007171	AIG1	0.041586	0.045674	0.026389	0.04833	0.115122	0.04905	0.00912	0.07565	0.08427	0	0.023494	0	0.101061	0.069424	0.058245	0.008418	0.081742	0.117851	0.089256	0	0.023542	0.015043	0.045068
ENSDARG00000007172	plxna3	0.021131	0.293763	0.270525	0.030173	0.204346	0.054471	0.021057	0.55399	0.087584	0.075098	0.187744	0	0.207813	0.065495	0.169817	0.071481	0.852352	1.81111	0.557237	0.256682	0.675457	1.46707	0.483334
ENSDARG00000007175	recql	2.12541	2.60822	1.05112	2.2507	2.37517	1.67014	1.80807	3.05761	3.31848	2.40075	1.53905	2.10891	3.39026	3.85396	4.23909	2.63576	1.71449	2.35289	3.11708	1.52909	2.673	1.84825	2.4356
ENSDARG00000007179	sash1a	1.40168	1.2908	0.655513	0.718681	1.50544	0.845887	0.712684	1.54941	1.33675	0.591607	0.681542	0.569646	1.07391	1.06482	2.02562	2.12794	0.684062	1.40656	0.634678	0.261818	0.61454	0.851466	0.963132
ENSDARG00000007180	slc30a4	5.73037	6.01455	11.7177	7.97425	15.3878	10.4784	14.0453	6.15329	6.06682	10.8595	9.55551	4.60381	14.5743	5.05934	11.8065	5.8531	6.73201	6.05379	6.78387	7.64506	7.63314	7.26	9.26426
ENSDARG00000007181	nadk2	2.44925	5.01298	1.9194	3.99856	4.86547	2.95852	2.15121	2.62624	2.81194	2.76393	3.09226	5.79336	2.99346	2.67931	3.8367	3.52146	3.85548	5.45906	3.07162	3.582	4.18067	6.51505	5.2399
ENSDARG00000007184	zbtb16a	0.649101	13.6657	6.73763	9.76007	8.60816	9.64441	0.197944	9.67572	3.7834	25.4099	21.4956	18.1691	2.17772	4.13492	0.534949	3.23523	27.9673	0.635005	14.0858	22.5148	2.23479	4.91373	3.33258
ENSDARG00000007186	ppp1r8a	0.548796	0.210446	0.302506	0.964958	0.333974	0.150667	0.168092	0.436536	0.295832	0.577331	0.68558	0.497089	0.159369	0.379111	0.66197	0.142599	0.062092	0.483491	0.783341	0.282742	0.844919	0.674883	0.467225
ENSDARG00000007195	grm2b	0.492383	0.174864	0.338627	0.442156	0.288427	0.257879	0.367118	0.2216	0.393774	0.139222	0.251813	0.253356	0.263322	0.208632	0.306408	0.234283	0.236889	0.197906	0.279487	0.21018	0.226343	0.329932	0.286293
ENSDARG00000007196	rae1	14.1084	14.7329	4.36291	8.6836	7.78467	8.38769	7.32727	14.2144	11.6526	11.0065	9.97747	13.6081	10.5828	7.31714	13.9957	13.221	10.5168	12.6501	9.24115	5.97686	11.273	12.2156	7.89313
ENSDARG00000007198	MTA1	1.21938	1.92841	0.858805	1.14057	1.99915	1.52639	0.780613	1.81946	1.44468	0.860317	1.24514	0.825638	0.801568	0.789575	1.29964	1.51415	1.19606	1.30083	1.11529	0.872956	1.94886	1.81322	1.43537
ENSDARG00000007199	ENSDARG00000007199	0.061422	0.025452	0.006993	0	0.059176	0.036546	0.109451	0.06185	0.019555	0	0.010844	0	0.026124	0.021123	0.010753	0.054645	0.04976	0.046902	0	0	0.032387	0.04654	0.030273
ENSDARG00000007207	cnpy2	0.988194	1.08845	1.01116	0.626122	0.562257	0.64443	0.429039	1.47341	1.45206	0.839635	1.37346	1.38448	1.78257	3.25822	2.2481	1.43661	0.491155	1.29158	0.660762	0.226162	0.957374	0.965151	0.503336
ENSDARG00000007216	abce1	34.9233	94.7885	29.022	43.4144	26.2074	36.6088	26.0816	72.2804	69.7771	32.4223	35.7499	57.1501	27.7903	43.7917	31.0999	74.0981	75.6641	56.2198	32.9797	26.8593	33.144	42.0275	19.7968
ENSDARG00000007217	wdr55	2.74415	8.24112	1.43327	2.40253	3.35437	3.70377	3.25764	3.19588	3.16406	0.845969	0.72388	4.23154	3.00565	4.89844	3.24537	6.2209	5.51911	4.72038	0.809516	0.301102	1.42434	2.12127	3.49924
ENSDARG00000007219	actn1	0.717316	1.3067	2.81261	1.09385	4.25279	0.806317	0.4187	6.41218	5.28636	2.52903	1.16918	1.58204	2.06279	2.14673	7.90047	2.30371	1.47135	2.29666	2.42906	0.763132	0.80148	1.25559	0.633845
ENSDARG00000007220	ncam1b	0.045531	0.012454	0.021365	0	0.029117	0.011145	0.012675	0.091171	0.065646	0	0	0.036769	0.004286	0.021032	0.01588	0.034069	0.018372	0.09459	0.293162	0	0.015956	0.023548	0.01024
ENSDARG00000007221	pbk	0.800234	0.089744	0.154359	0.426069	0.251333	0.318325	0.248896	0.607438	0.073104	0.738601	0.300974	0.176652	0.639827	0.42563	3.14856	0.238665	0.194764	0.114547	1.99052	0.100479	0.423617	0.861809	0.105241
ENSDARG00000007231	ryk	3.26063	5.41503	2.06659	2.53058	4.05183	3.34763	1.83368	5.16233	4.83545	3.61495	2.82975	3.54041	4.03881	4.60866	6.06842	4.44284	3.96317	4.39172	3.55403	1.78826	3.75095	3.62378	2.84856
ENSDARG00000007241	mycb	56.1913	58.6917	9.3898	14.4128	116.305	27.5123	42.297	4.15961	3.13043	2.19165	0.634159	22.6926	112.493	138.91	41.9023	38.329	41.6448	85.5255	6.38361	67.4197	46.8823	96.4789	109.696
ENSDARG00000007244	acp2	15.8354	17.528	20.8842	32.9895	31.7114	35.0837	28.5651	28.7396	28.2132	29.2	26.2295	15.3792	41.6584	45.9219	50.6131	19.9241	17.1496	18.0839	19.9782	17.6727	27.8961	31.6526	35.8652
ENSDARG00000007245	RUNDC3A	0.008639	0.018976	0.015737	0	0.066429	0.008491	0.009473	0.111288	0.050016	0	0.048805	0	0.010467	0.016024	0.012099	0.008744	0.067233	0.018374	0.06622	0	0.170204	0.119536	0.035131
ENSDARG00000007247	ric8a	1.69508	1.21583	5.4024	4.65039	2.67133	2.3047	0.770723	2.78584	1.82546	3.04309	1.24772	0.997181	1.66798	0.416309	1.83643	1.9312	0.899554	2.13513	2.63091	1.5541	1.7839	2.01713	2.14307
ENSDARG00000007250	use1	3.13307	6.41402	1.87734	2.94434	3.07641	2.79407	1.61982	3.70303	2.6353	3.02754	2.42043	3.09135	4.34427	4.33298	6.4227	5.71106	2.33773	4.99406	2.50159	2.02764	2.53784	3.04649	1.67531
ENSDARG00000007257	rab5ab	6.4975	14.5069	6.89615	9.34265	16.0483	15.8914	11.1264	14.7915	12.2201	8.3378	6.8577	7.72735	10.5635	6.96272	12.2552	15.4309	12.164	13.489	5.47973	5.55317	11.1595	11.5892	12.2874
ENSDARG00000007264	ENSDARG00000007264	6.71114	8.16071	7.60123	6.90058	9.28256	10.6443	11.0152	14.3654	8.7994	14.1811	11.6638	8.90324	11.5906	12.0441	14.13	8.66756	8.57915	9.32196	7.583	7.71675	9.44478	10.3471	9.65237
ENSDARG00000007271	mynn	1.56107	0.846552	1.3918	2.20059	1.67204	1.17145	1.55248	3.19098	1.99512	2.98751	1.7915	1.16335	1.87072	3.80637	3.78795	1.02733	0.993631	1.21987	2.46353	1.16761	2.35517	4.37658	2.6145
ENSDARG00000007275	si:ch211-251b21.1	0.055374	0.072597	0.017912	0.171414	0.080653	0.063703	0.165334	0.124189	0.142367	0.059255	0.018517	0.127548	0.052045	0.170233	0.128538	0.053081	0.053107	0.072177	0.170847	0.108823	0.009225	0.060226	0.088819
ENSDARG00000007276	ela3l	90.5278	100.93	52.02	904.294	278.286	423.236	203.442	125.623	1399.86	11.3722	310.315	688.962	452.675	367.89	873.892	19.7472	401.224	759.04	2839.66	778.409	154.602	124.451	68.8152
ENSDARG00000007277	myf5	0.116867	0.06214	0.031934	0.033955	0	0.022974	0.11534	0.044281	0.101495	0	0.066025	0	0.013808	0.032517	0.032737	0	0.018936	0.013426	0.089584	0	0	0.058804	0.047496
ENSDARG00000007278	ect2	0.053935	0.028697	0.035461	0.049449	0.073647	0.07315	0.026065	0.095198	0.079377	0.090824	0.031184	0	0.104644	0.094652	0.584105	0.081425	0.062176	0.032163	0.56462	0.020533	0.067691	0.247452	0.057623
ENSDARG00000007279	yipf5	13.4597	22.6751	13.2384	18.7287	14.3466	15.9222	10.2416	15.8396	15.8956	11.5122	11.5343	14.0204	12.1768	9.36272	17.1179	29.6151	16.4908	19.6952	15.7742	14.7956	19.1025	24.7688	12.6068
ENSDARG00000007285	mrpl57	38.166	45.886	34.4367	42.931	24.3722	24.4604	21.63	46.189	37.8296	30.7357	50.3898	46.3679	27.2935	31.2464	30.7319	32.0373	42.7285	35.8065	27.7423	24.1937	46.4878	32.3098	27.7669
ENSDARG00000007289	ENSDARG00000007289	0.075502	0.16662	0.083005	0.045319	0.177887	0.136758	0.35793	0.333375	0.195311	0.20377	0.0427	0	0.132385	0.1824	0.21921	0.2189	0.146802	0.051982	0.430918	0	0.172617	0.124459	0.20282
ENSDARG00000007294	aco2	48.0871	50.1836	19.7443	39.3165	40.0736	56.9087	31.1126	51.3061	47.6412	44.8001	44.5362	44.4228	32.9122	26.9997	46.8901	53.2206	51.5722	49.5165	30.5489	28.2198	53.0783	75.977	40.9669
ENSDARG00000007302	sh3gl3b	1.27687	1.03177	1.5067	1.61612	2.62204	1.93938	8.51198	3.3681	1.59675	5.19646	2.09931	1.87277	2.32875	1.76925	9.51042	0.936271	1.54663	2.03649	2.45482	1.03294	2.48364	2.63705	2.46941
ENSDARG00000007315	tmpoa	1.10789	2.11624	0.556293	1.01765	1.04619	0.964215	0.924668	1.43647	1.03217	0.476009	0.771586	1.32123	1.17012	1.19162	1.98691	2.53511	0.954128	2.21443	1.36952	0.654703	1.59542	1.93059	1.81864
ENSDARG00000007320	rpl7	2585.26	2336.68	1877.27	2143.57	1812.51	1691.94	2256.97	3157	2631.14	1729.63	1887.08	2022.22	2346.67	4900.84	2350.95	2785.46	2334.58	2357.42	1711.15	1640.26	1868.46	1640.28	1948.3
ENSDARG00000007323	chmp4bb	35.737	29.0474	18.3707	30.3458	28.6978	29.5553	18.9157	37.6716	30.5727	34.566	19.3964	32.5249	32.9045	17.6302	52.3863	33.0037	29.1603	26.9347	24.8719	20.6004	30.1217	27.938	26.6921
ENSDARG00000007329	tbx16	0.051737	0.058236	0.039306	0.081489	0.048051	0.044139	0.047906	0.18668	0.137985	0.187637	0.061211	0.068475	0.070541	0.055653	0.116994	0.107304	0.112347	0.072873	0.135662	0.070523	0.059307	0.094097	0.068617
ENSDARG00000007344	tcap	0.084144	0.154029	0.025547	0.040746	0.258819	0.083351	0.261437	0.159398	0.182692	0.253534	0	0	0.174967	8.72753	0.392842	0.198728	0.499906	0.305618	0.322503	0.051736	0.019736	0.158772	0.056995
ENSDARG00000007347	degs1	38.6817	62.1518	32.9853	45.5286	51.638	46.415	29.0775	50.3682	56.936	38.6886	39.1438	55.7636	31.9538	24.9664	39.0853	52.7121	44.6759	55.9349	35.6651	38.9536	58.8457	45.0105	32.8792
ENSDARG00000007349	dmrt1	0.169279	0.120759	0.334617	0.504598	0.230636	0.199118	0.036577	0.138988	0.723181	0.402571	0.709858	0.720445	0.132738	0.75614	0.301359	0.138927	0.145919	0.159596	7.40741	0.166353	0.61904	0.198599	0.094789
ENSDARG00000007356	fgf20a	0.015382	0.033789	0.014011	0	0	0.015119	0.033736	0.239524	0.155855	0.139044	0	0.448947	0.191912	0.19973	0.540216	0	0.024554	0.017643	0.071166	0	0.021648	0	0.041676
ENSDARG00000007358	cxcr3.1	0.161647	0.39534	0.56355	0.161951	0.46292	0.927415	0.586794	2.01372	0.895719	0.503852	0.157454	0.379596	0.941989	0.651343	1.77219	0.36797	0.740587	0.306877	0.068364	0.205631	0.172579	0.473294	0.249188
ENSDARG00000007359	UBL4A	12.5623	13.773	5.08539	5.60037	7.08745	5.53139	4.42181	7.72315	6.60624	7.61028	5.6952	10.7772	8.71973	6.144	8.87491	10.4279	7.89767	8.91965	9.27292	8.90899	8.01333	8.15206	7.95373
ENSDARG00000007362	sft2d1	5.12275	7.29606	2.879	4.5335	5.2143	5.19311	3.41582	8.72037	6.87572	4.14834	4.0106	4.40891	7.58646	4.73518	13.683	8.64578	5.54904	7.07972	3.22765	3.20613	3.88322	6.95285	4.14208
ENSDARG00000007366	amdhd1	79.4038	69.2884	55.1891	81.3494	78.264	64.858	64.2555	44.0377	53.7857	80.3976	89.3856	87.2642	78.8793	52.4634	62.6545	53.8672	52.1829	81.1049	81.0193	86.2088	138.282	107.102	91.7424
ENSDARG00000007369	tcf7l1b	0.234247	0.516191	0.363265	0.223553	0.813377	0.60171	0.45293	0.860848	0.715816	1.03484	0.226004	0.349404	0.441845	0.549413	0.865442	0.340682	0.87624	0.243476	0.853405	0.313476	0.131015	0.317929	0.269854
ENSDARG00000007370	dysf	0.438474	0.869756	0.256448	0.53813	0.754047	1.16567	0.241954	1.59137	1.16583	0.817089	0.384919	0.446911	0.26386	0.404603	0.609212	1.09347	0.63957	0.940021	0.465725	0.352601	0.446289	0.932569	0.406321
ENSDARG00000007371	slc26a3.1	0.838966	0.058264	0.687805	0.211929	0.740575	0.110826	0.058173	4.00577	0.488881	6.42844	0.234141	0.838651	0.341336	1.1378	65.3665	0.417168	0.021489	0.038028	0.010166	0.151152	0.289296	0.208536	0.062882
ENSDARG00000007377	odc1	2.74013	29.0625	0.246679	0.715705	4.00889	10.3516	4.20886	8.00287	5.84081	1.21887	0.544428	6.73239	8.69072	107.853	33.3789	23.8528	20.0466	15.0323	2.87617	2.61333	29.1015	8.05448	14.6868
ENSDARG00000007382	ubtd1a	0.061172	0.037762	0.049927	0.111083	0.377547	0.14021	0.57312	0.02974	0.055308	0	0	0	0.043338	0.007092	0.074954	0.09563	0.049558	0.061391	0.584427	0.014104	0	0.00963	0.031076
ENSDARG00000007383	kcnk6	8.29245	5.43829	6.05487	5.27475	8.09813	8.99338	3.83196	7.81251	8.02623	5.98427	8.613	8.96382	4.41235	3.02575	4.98134	5.00909	7.66359	19.3926	6.10544	6.47326	10.9402	8.81942	8.33514
ENSDARG00000007385	cct7	54.5593	168.131	73.2466	101.674	78.4307	93.7096	80.3181	131.721	126.632	81.9185	78.68	93.5117	97.6888	142.735	85.6273	139.309	130.587	90.0225	62.9106	57.7734	77.9876	67.4736	57.396
ENSDARG00000007387	irf2a	6.09121	11.9071	2.75441	5.43506	6.02539	6.26445	3.01416	8.69965	10.6761	3.8927	3.94484	10.8514	8.0205	5.59918	10.6599	10.9659	10.361	7.51948	5.53928	3.71552	7.63037	4.15753	3.29713
ENSDARG00000007396	rnd3b	0.795877	2.161	0.659384	0.644576	1.23691	1.60676	1.30602	2.91319	44.9905	26.4869	46.7451	34.7308	31.0904	54.4847	36.1734	1.8937	71.4493	39.3011	39.6058	31.2106	73.0409	32.0687	65.7826
ENSDARG00000007398	LRRK1	0.591168	0.562033	0.401342	0.471685	1.80723	1.49922	0.980675	1.137	0.567259	0.934757	0.465292	0.367382	1.5039	1.95265	2.09618	0.861286	1.35556	0.726477	0.414325	0.388921	1.26749	1.49005	1.90703
ENSDARG00000007405	strap	8.875	21.8976	8.45005	13.1486	10.4787	11.3346	7.68286	12.9084	11.0629	11.5146	11.5051	11.3329	11.5488	13.3767	12.0782	14.658	16.6885	12.0444	13.3493	8.9194	10.4379	9.87801	8.86674
ENSDARG00000007406	phox2a	0.032585	0.043742	0.009893	0.084156	0.033672	0.032029	0.011936	0.054307	0.036856	0.032728	0.005114	0.035224	0.036958	0.034697	0.05071	0.032982	0.028083	0.053985	0.022203	0.006678	0.032282	0.036436	0.034334
ENSDARG00000007407	barx1	0.044687	0.06135	0.020351	0.032459	0.051545	0.032943	0.012251	0.068399	0.064682	0	0.031557	0	0.038013	0.010328	0.015647	0.033923	0.036203	0.012814	0	0	0.015722	0.028107	0.075671
ENSDARG00000007409	ppifa	9.36322	6.44321	6.90949	13.5671	8.55561	9.19609	7.29452	10.267	10.4959	8.53327	8.1428	9.51208	7.58573	6.61372	7.90523	8.08113	7.48406	5.27849	5.72866	4.29103	14.1981	11.9619	12.2197
ENSDARG00000007412	SLC2A1	0.694225	8.60791	1.04576	0.587144	4.03422	7.11709	1.24984	8.19165	3.16604	1.59083	0.485299	1.38604	4.20148	2.6971	6.7962	7.41175	9.60577	6.67076	1.33621	0.773265	1.39171	1.9503	1.80514
ENSDARG00000007413	arid2	0.653442	2.13761	0.822397	0.754048	1.55102	1.36831	0.937211	1.98463	1.25829	1.59372	0.991955	0.808497	1.42225	2.41591	1.54788	1.99299	1.72737	1.19713	1.32226	0.835735	1.81939	1.52033	1.45611
ENSDARG00000007418	chmp4c	0.644057	0.451519	0.886184	0.318515	0.737627	0.431015	1.20215	3.34373	1.36861	2.7251	0.754821	0.666575	1.77182	0.660883	6.85187	0.651902	0.223812	0.354903	0.798324	0.252763	0.347132	0.48228	0.556914
ENSDARG00000007421	ftcd	152.835	185.55	209.767	147.764	386.991	292.275	294.982	227.841	282.747	381.773	290.223	221.905	332.221	118.294	258.592	172.756	204.654	285.195	184.402	192.574	366.907	274.835	329.123
ENSDARG00000007425	apol1	6.25975	2.95207	10.1227	10.3267	5.23512	4.24961	3.15102	8.32546	14.2565	6.87314	5.09492	2.40843	2.868	2.40263	5.34961	4.89726	3.35225	3.47535	5.95056	3.73462	3.96926	2.46351	4.43165
ENSDARG00000007429	ndor1	2.87789	6.51777	1.36593	3.19524	3.10812	3.44773	2.63903	3.38764	2.38773	1.93653	1.29105	3.26528	2.55135	2.73305	2.87056	4.27184	4.33883	3.18619	1.93768	1.76507	2.11253	2.2531	1.77036
ENSDARG00000007430	prdm12b	0.041512	0.010398	0.003914	0	0.026062	0.012477	0.014552	0.043024	0.013742	0.085796	0	0	0.010768	0.016476	0.014634	0.051406	0.027979	0.005445	0.058222	0	0.020042	0.022014	0.02622
ENSDARG00000007436	ENSDARG00000007436	0.08417	0.018804	0	0.081928	0.168989	0.145229	0.087233	0.064105	0.049561	0	0.05974	0	0.092389	0.052307	0.098736	0.014271	0.066191	0.064685	0.041628	0.104025	0.144563	0.02162	0.114287
ENSDARG00000007438	ube2ib	15.4586	17.8022	13.8646	19.7623	22.1155	17.9878	19.6641	24.3462	17.7862	16.5303	15.5715	17.663	23.9794	21.4388	28.2666	18.7098	12.6623	13.2791	16.6401	10.9931	23.0515	18.9081	17.9475
ENSDARG00000007443	fbxl18	0.970941	3.06515	0.353746	0.548084	0.921554	1.06342	0.73618	1.3183	1.07612	1.10334	0.666081	1.51135	0.975387	1.25042	1.33661	2.11716	1.52825	1.17728	0.884622	0.52193	1.18684	1.44472	0.834293
ENSDARG00000007444	ift81	0.150871	0.178315	0.111349	0.177595	0.466456	0.159395	0.084903	0.599106	0.448274	0.368349	0.36835	0.356798	0.881164	0.592762	0.587046	0.217737	0.078816	0.252903	6.37855	0.120264	0.315417	0.362352	0.457301
ENSDARG00000007449	slc25a39	19.4122	3.98605	12.0936	38.0876	14.4342	8.25051	10.8997	2.76603	4.19932	38.4585	51.9145	16.4821	4.56572	5.65315	5.55028	13.1949	8.66848	21.2516	27.3132	39.9542	47.2255	38.9072	36.1124
ENSDARG00000007461	SRGAP1	0.479962	2.4201	0.545759	0.800061	0.729805	0.816369	0.647752	0.585404	0.483375	0.801891	0.420346	0.34522	0.438173	0.576662	0.727906	1.43912	0.914376	1.16657	0.802844	0.720078	1.07677	0.827791	0.835773
ENSDARG00000007465	tdrd1	0.252842	0.161816	0.451563	0.387295	0.226107	0.203707	0.476991	0.16218	0.216639	0.274808	0.224603	0.295767	0.183017	0.19696	0.131017	0.159457	0.127881	0.13951	5.01288	0.258817	0.306073	0.158119	0.221764
ENSDARG00000007467	ifit10	0.038122	0.033496	0.069446	0.044305	0.093808	0.397578	0.68559	0.747475	2.76901	0.206757	0.129223	0.593402	0.786931	0.035357	0.234933	0.100954	0.111184	0.112885	0.070134	0.098445	0.06438	0.162972	0.185917
ENSDARG00000007477	fbxo8	1.3875	1.34661	4.03564	3.67105	3.18687	4.1563	2.32707	3.60652	2.5412	2.74108	2.87909	1.31117	2.15916	2.52341	3.07935	1.82453	1.70604	1.57838	2.02748	1.5848	3.20541	3.14913	3.17229
ENSDARG00000007480	rpe65a	0.015883	0.043768	0.014516	0.023073	0.024427	0.015613	0	0.018054	0.011516	0	0	0	0.018014	0.014731	0.011146	0.016076	0.025734	0.062167	0.012175	0	0	0.025902	0
ENSDARG00000007485	epc2	1.43559	4.06259	2.05374	2.02569	3.64266	4.99806	2.74025	4.0906	2.87964	1.87726	1.51549	1.82801	3.61687	3.71366	2.92453	5.52546	3.86164	5.63084	2.94782	1.83326	3.88358	3.06448	2.80304
ENSDARG00000007490	adrb1	0.572098	0.334227	0.255	0.247562	1.85332	0.55036	1.72189	0.027672	0.070475	0	0.014596	0.11842	0.069012	0.462863	0.085242	0.808713	0.433898	0.335101	0.037323	0.134714	0.119913	0.137807	0.692568
ENSDARG00000007494	st3gal8	17.5143	28.9039	5.04581	8.99094	30.9784	40.3831	19.9145	13.5738	17.6161	11.4075	10.6683	16.922	19.4988	16.9719	25.5033	34.5923	17.7707	39.7478	7.20556	8.6495	22.3748	34.201	27.1672
ENSDARG00000007496	ufl1	5.44077	14.1133	5.08094	6.84478	7.23078	8.17819	6.09183	11.4563	11.2256	6.58835	6.17594	7.69107	8.23774	8.53005	9.36443	15.3511	8.97934	12.6934	7.99786	6.02338	7.62796	8.93941	6.63955
ENSDARG00000007523	KMT2E	1.70351	3.38957	2.22175	2.56063	4.46071	3.85961	2.75292	4.71098	3.62427	3.33137	2.17492	2.17049	2.98649	3.00197	4.77997	3.71584	3.68643	3.96738	2.91453	2.36999	3.86269	3.97242	3.63715
ENSDARG00000007526	ndufs2	69.3878	51.1876	62.2978	82.0215	68.2952	65.6939	61.7955	67.4362	60.8235	86.1544	80.2568	75.6316	65.9858	45.009	70.9261	53.333	52.118	60.6492	65.8675	70.2316	98.3283	89.6992	85.1032
ENSDARG00000007531	zcchc9	2.56267	6.34632	4.31133	4.72498	4.31752	3.9024	2.88919	5.85295	5.41794	4.35254	3.81098	4.24256	3.54472	6.3449	3.52475	4.91975	5.74104	2.85503	2.72998	2.36287	4.78191	3.26285	4.71386
ENSDARG00000007534	itln1	0.348193	1.8637	0.541505	5.09903	2.6863	3.94651	0.931654	1.04245	4.33637	3.83039	1.63201	6.78235	2.46856	10.5176	20.2346	2.28995	0.221892	5.4294	4.77867	1.48828	1.23622	1.99233	1.35955
ENSDARG00000007553	opn4.1	0.022404	0.063978	0.004081	0.013019	0.013783	0.052851	0.049136	0.006791	0.038912	0	0.006329	0.043592	0	0.016623	0.025103	0.013606	0.094383	0.067082	0.185591	0.01653	0.044142	0.033829	0.017988
ENSDARG00000007560	sema3bl	0.061467	0.303163	0.263894	0.643084	1.18811	0.850898	0.375478	0.57707	0.51246	0.198403	0.31014	0.384363	0.321875	0.217381	0.809304	0.766625	0.135142	0.548814	1.65764	0.153846	0.772238	0.884931	0.572627
ENSDARG00000007561	cdh23	0.020802	0.028662	0.013447	0.008579	0.018165	0.017414	0.035613	0.198385	0.096541	0.053382	0	0.014363	0.117409	0.051336	0.198776	0.037402	0.035962	0.027072	0.036215	0.062635	0.024933	0.017565	0.013848
ENSDARG00000007566	appbp2	1.82246	5.45423	2.25792	2.73145	5.12105	4.71389	2.33077	5.86864	5.36705	3.08584	2.65024	3.16791	4.15652	3.9014	4.649	4.97805	5.16075	5.30896	2.81816	2.13127	6.12212	4.61809	4.3629
ENSDARG00000007576	ENSDARG00000007576	0.020749	0.022598	0.0063	0.070333	0.021274	0.020395	0.016663	0.026348	0.010256	0.093778	0	0.100931	0.019613	0.007047	0.004844	0.013999	0.037667	0.031732	0.005302	0.012758	0.0146	0.011627	0.009585
ENSDARG00000007582	olfcb1	0.020415	0.031388	0.003719	0	0.044023	0.004013	0	0.034174	0.036746	0.036932	0	0	0.021345	0.030387	0.005718	0.037196	0.026607	0.016047	0.012518	0	0.040486	0.02465	0.021383
ENSDARG00000007597	bloc1s4	2.26321	2.1654	2.5927	3.18613	2.52979	1.85761	2.58415	3.68648	3.66488	4.95625	2.93289	2.61038	3.25497	2.28297	3.61102	2.56197	2.49511	1.80638	3.11202	2.00121	2.95523	2.06919	2.33897
ENSDARG00000007601	ZMYND8	0.76	0.796009	0.36979	0.444389	0.695346	0.493237	0.697766	0.962542	0.770683	0.745472	0.438428	0.427016	0.921361	0.651299	2.28608	1.57116	0.509218	1.73344	1.92389	0.684215	1.41329	2.17905	0.983845
ENSDARG00000007603	stxbp2	6.56529	9.86097	6.82812	7.73086	12.9972	10.8139	7.65714	11.9007	9.15875	7.99984	6.04563	4.83959	9.85408	6.34654	15.2148	9.52564	7.61036	7.80904	6.75743	7.1379	8.4173	11.3807	9.25438
ENSDARG00000007614	wwox	3.21085	2.41372	1.32282	1.36327	3.88302	2.72325	2.42565	3.49641	3.5112	2.01968	2.08279	1.84766	1.86263	1.86504	3.12942	2.77168	1.82821	2.17485	2.03815	1.5455	3.49034	2.59985	2.40634
ENSDARG00000007624	gins1	1.73265	0.063434	0.184119	2.55902	0.310886	0.099345	0.300835	0.612717	0.376189	1.30516	0.387469	0.42141	0.327529	0.401742	2.00208	0.321522	0.257345	0.033122	1.50525	0.133164	0.589283	1.9162	0.625923
ENSDARG00000007630	mkrn2	3.00194	5.03601	1.98357	2.37604	3.35806	2.86113	2.66581	3.5881	2.7919	3.62998	2.74122	3.8216	4.56038	5.53899	3.96002	3.23352	4.75129	4.11871	2.44863	1.83961	4.00705	3.51787	2.95241
ENSDARG00000007639	cnot4b	1.29679	3.29316	2.90576	2.42032	4.0864	3.97992	3.92635	3.15745	2.96738	1.52357	1.75055	1.87648	3.66368	3.90446	2.98242	3.43874	2.78878	2.62966	1.70848	1.38111	1.49622	2.38358	2.45738
ENSDARG00000007654	nsfa	0.673967	0.02961	0.008185	0.026109	0.539168	0.528953	0.01499	0.398143	0.078041	0.203069	0.153294	0	0.325695	0.029174	0.516024	0.824586	0.070192	0.035857	0.385743	0.215458	0.028949	0.226078	0.262132
ENSDARG00000007655	crybb1l3	0.13903	0.111552	0.046049	0.073445	0.019438	0.012423	0.027072	0.038312	0.018294	0.114248	0.053554	0	0	0.035073	0.035405	0.089552	0.061437	0.014497	0.019377	0.023313	0.034742	0.063657	0.033443
ENSDARG00000007657	ccnh	6.03758	3.72451	1.57325	3.81266	3.54702	2.36603	2.48763	3.52781	2.8677	2.96194	2.81242	4.65914	4.23374	3.81051	5.17192	3.59842	1.93993	2.24055	2.12536	1.76673	3.86653	4.83401	4.18784
ENSDARG00000007663	amph	0.032294	0.082767	0.013461	0.012071	0.019163	0.061269	0.004554	0.025333	0.108266	0	0.088039	0	0.028398	0.01926	0.110573	0.037865	0.060566	0.01666	0.108246	0	0.10537	0.029949	0.045012
ENSDARG00000007671	ghrb	38.6068	64.0123	18.0983	37.7828	97.2394	39.0392	14.186	34.6641	25.7986	28.3701	19.0756	20.0324	91.877	35.3623	64.8561	108.048	88.4914	55.0868	9.70505	8.57686	36.7485	28.338	70.4645
ENSDARG00000007678	ttyh3b	3.47305	6.93894	1.13257	2.18663	4.18721	6.31715	2.92153	3.91252	3.32828	2.678	2.19298	2.8612	4.13036	7.16001	4.78247	4.38864	3.63694	2.57051	3.23905	3.07937	1.99339	3.60583	4.02516
ENSDARG00000007682	ppdpfa	290.97	612.806	1988.66	3101.56	2658.31	1549.55	1662.6	913.196	882.113	1671.36	1127.6	169.159	1205.9	376.425	462.425	676.069	408.487	46.4913	921.195	1051.32	1503.39	780.434	2067.21
ENSDARG00000007691	cul1b	5.12955	10.7244	3.60669	4.88271	7.33038	7.07681	3.81948	9.27187	8.46612	7.37414	4.32752	9.98308	6.19063	5.40576	7.02177	9.26069	9.27206	8.17925	5.40313	4.90969	6.75646	5.98476	5.46813
ENSDARG00000007693	nfkbiab	67.5102	83.2976	23.6728	39.4916	94.8408	59.7599	87.1801	30.3498	14.2225	27.5086	9.9377	36.2412	113.659	67.6573	91.5301	64.863	132.332	122.675	30.7255	47.7965	57.1026	78.4701	97.6146
ENSDARG00000007697	fabp7a	1.97739	105.191	91.7504	238.718	2.15964	3.69004	3.61398	153.945	120.572	511.311	214.115	408.115	158.007	17.8824	33.7236	25.8452	170.648	189.541	300.862	127.024	176.072	38.0689	25.7735
ENSDARG00000007708	nsa2	111.488	257.131	118.571	107.219	238.133	254.189	207.978	305.442	291.573	122.819	99.1376	107.296	243.916	489.483	217.959	259.402	237.907	212.56	114.037	112.621	161.478	154.573	197.773
ENSDARG00000007709	ADAMTS8	0.129983	0.145699	0.109928	0.047817	0.178896	0.231863	0.203006	0.090738	0.063525	0.099177	0.085888	0	0.136973	0.23109	0.468697	0.127674	0.133289	0.173641	0.076088	0.121427	0.201527	0.077105	0.066961
ENSDARG00000007711	RAB3IL1	0.63794	0.951436	1.37182	1.22707	1.9005	1.29456	1.46836	2.37619	1.26386	1.67349	0.947314	0.571084	1.9207	1.21383	3.64064	1.23014	0.732089	1.08255	1.43381	0.970268	1.42172	1.78885	1.70965
ENSDARG00000007715	lgsn	0.615137	0.479959	0	0.711018	0.83197	0.664726	0.565614	0.024401	0.055929	0.058213	0.027287	0	0.007304	0.030177	0	0.951583	0.448539	0.37673	0.681243	0.253377	0.018126	0.737195	0.750278
ENSDARG00000007720	sub1b	43.0978	22.9697	11.1971	18.9157	18.4977	16.8938	17.2179	27.6258	27.1647	19.9561	17.8035	19.2064	20.2588	20.0618	36.0055	25.297	26.1153	20.3317	27.415	10.8673	30.7576	29.3698	19.0213
ENSDARG00000007722	nudt8	1.58921	2.94087	3.49015	3.4895	3.15181	3.20638	4.33815	2.77911	2.58002	2.84332	2.26173	4.54389	2.57303	1.72114	4.96634	1.61828	2.56377	3.47433	2.95189	6.11851	4.89637	6.6847	3.48645
ENSDARG00000007723	efnb1	0.169879	0.764983	0.572507	0.39486	1.90724	0.968465	1.2295	2.72915	0.754384	0.614232	0.263928	0.495808	1.54141	1.54405	1.66553	1.53034	0.46793	0.915777	0.442749	0.282013	0.860672	1.60545	0.805468
ENSDARG00000007727	rgl2	0.095508	1.03619	1.25246	0.711213	2.17617	1.43189	0.6678	4.21676	2.63576	3.0222	0.969735	1.16168	2.76959	1.50614	3.40339	2.00631	0.958223	1.32228	0.897011	0.759869	1.35277	1.68232	1.40732
ENSDARG00000007734	stn1	2.21298	0.860516	1.18625	1.84585	2.41011	1.30094	1.6604	1.12334	0.551744	1.05283	0.823034	0.206023	1.42912	1.38465	2.15038	1.2325	0.874972	1.52972	1.12008	1.09372	1.96697	2.26432	2.668
ENSDARG00000007737	zyg11	2.46629	6.1492	3.01235	2.8785	3.91153	3.33484	2.10755	3.48114	2.79455	3.5622	2.98324	2.11464	2.72433	2.26972	3.31353	4.52026	3.53653	4.00073	3.12469	3.23783	3.10806	3.65557	3.10721
ENSDARG00000007739	atp1a1a.2	0.022803	0.050251	0.004069	0	0.027991	0.014529	0.041415	0.053691	0.006499	0	0.006359	0	0.065291	0.00431	0.010347	0.166234	0.051736	0.060366	0.087228	0.008268	0.062533	0.022869	0.024618
ENSDARG00000007743	il15l	3.35231	1.00909	1.58088	0.43894	2.67803	1.79815	0.856276	0.589234	0.357226	3.31179	0.685745	0.782006	2.23013	1.30396	1.51363	1.2361	5.85789	3.4169	2.78517	3.97092	0.94614	3.77952	3.90614
ENSDARG00000007744	tsr1	7.39342	42.4984	6.36259	8.26702	6.9943	8.13673	5.64475	20.783	18.1949	6.69444	8.87542	14.1432	8.45106	20.6706	6.62726	23.509	31.1709	17.42	4.81075	3.08047	11.0012	9.05717	6.87432
ENSDARG00000007745	uqcrfs1	45.9351	47.3058	26.4513	43.0337	47.8395	55.021	35.3246	41.6204	41.7063	39.453	33.93	42.9798	34.7934	22.3892	34.3428	41.107	40.2297	44.5388	31.104	35.5476	60.0913	60.6043	49.9602
ENSDARG00000007751	lmnl3	0.08113	0.074082	0.046192	0.129548	0.062198	0.101573	0.036795	0.16772	0.189121	0.078653	0.027714	0.133662	0.101396	0.079617	0.145151	0.140925	0.031774	0.06393	3.06711	0.02387	0.027318	0.039768	0.085074
ENSDARG00000007753	cpne2	0.02367	0.038972	0.035885	0.249988	0.067112	0.027108	0.318582	0.430378	0.028751	0.127718	0.071766	0.076658	0.152385	0.160285	3.55619	0.146743	0.019152	0.041034	0.208035	0.021801	0.005545	0.034744	0.080695
ENSDARG00000007755	skic8	6.75945	8.00676	4.18543	10.9435	6.72876	5.9706	5.75756	9.97523	12.5899	6.86873	6.82905	9.42799	5.64774	6.32285	9.29159	8.64958	5.94629	8.38865	4.63121	2.84944	10.2162	9.7048	6.66831
ENSDARG00000007760	spg21	6.95021	9.09769	8.34379	12.7782	9.86549	7.63781	4.27305	12.2346	14.4139	8.03333	9.36578	8.8677	9.36904	7.06955	12.6389	8.5341	6.35066	4.36482	8.87362	5.86354	5.29148	4.10629	5.92305
ENSDARG00000007764	klhdc10	2.37502	4.23323	1.41842	3.06829	3.23207	3.39283	2.41463	2.78937	2.70351	2.96572	2.46361	2.73278	3.44404	3.40994	3.19048	3.23213	3.17897	3.59072	2.17789	2.00156	3.02111	3.8993	3.26457
ENSDARG00000007769	sult5a1	0.09906	0.133907	0.069406	0.066419	0.621117	0.254654	0.429179	0.294495	0.262336	0.068879	0.04305	0.148265	0.769191	0.367497	1.40335	0.237604	0.07408	0.183531	0.140186	0.056222	0.193029	0.086519	0.11355
ENSDARG00000007774	VASH2	0.378886	0.366496	0.415969	0.364414	0.719342	0.472235	0.272212	0.630293	0.476497	0.259816	0.177147	0.203368	0.766653	0.394197	0.908995	0.364987	0.365466	0.615429	1.0715	0.081936	0.341449	0.691467	0.662421
ENSDARG00000007783	ENSDARG00000007783	0.448569	0.286816	0.304651	0.096447	0.235923	0.406092	0.272393	0.668408	0.432148	0.437913	0.136848	0.132729	0.980405	0.561836	0.923621	0.440935	0.164728	0.148347	0.191692	0.191298	0.140341	0.297209	0.154336
ENSDARG00000007786	tmx2b	16.0214	23.1967	4.32288	6.80488	6.95043	19.2355	4.53974	12.4272	15.7026	4.13728	4.21648	11.9143	7.90845	8.42497	10.0201	22.346	17.9456	14.8739	3.05334	2.22851	15.4012	7.19177	7.61927
ENSDARG00000007787	zgc:112965	0.094405	0.035309	0.257976	0.276436	0.316107	0.219985	0.267167	0.124402	0.073056	0	0.035948	0	0.33265	0.36355	0.348073	0.10383	0.415017	0.386825	0.305503	0.113574	0.070247	0.275715	0.230472
ENSDARG00000007788	atp2b1b	0.105161	0.087685	0.215434	0.077272	0.272959	0.265057	0.449015	0.762857	0.232134	0.667793	0.075127	0.143745	0.818885	0.487099	1.60327	0.420596	0.147398	0.292415	1.58851	0.163954	0.212306	0.309471	0.24648
ENSDARG00000007791	ppp2r1ba	20.5574	37.6787	12.0436	13.1356	25.7104	25.6195	16.8661	39.295	36.5027	18.6005	18.1027	21.0907	19.9622	20.3971	33.1405	37.151	27.0786	25.6978	17.3779	13.5847	21.5959	25.3907	19.2352
ENSDARG00000007795	cst3	178.882	151.082	101.132	125.462	152.448	176.738	118.882	175.65	215.436	175.167	132.053	190.05	180.612	109.58	212.305	135.308	182.831	145.246	159.125	126.207	188.309	162.892	143.395
ENSDARG00000007804	gas6	1.08275	2.90544	2.55536	2.16323	3.39744	3.07786	2.36188	4.32402	3.10159	3.8439	2.86265	2.20285	4.86698	3.54447	4.02997	2.98503	3.04632	4.14285	3.84392	3.89134	3.10113	3.6644	3.56868
ENSDARG00000007807	CYTH3	0.28762	0.890324	0.6424	0.354525	0.657147	0.776811	0.191153	1.19427	0.817799	0.354529	0.276976	0.423964	0.860031	0.622438	0.927757	0.970413	1.03768	0.618153	0.460993	0.353685	0.377783	0.415826	0.283372
ENSDARG00000007808	zdhhc16a	0.704259	1.77168	0.64647	0.677773	1.22128	1.50747	1.06133	1.9816	2.2635	1.30108	1.73936	0.965731	2.39909	3.39814	2.7458	2.01401	2.56921	1.59979	0.692342	0.796489	2.42105	2.897	2.0238
ENSDARG00000007812	SP3	2.6909	5.1194	2.86943	3.0356	5.48115	5.08016	4.04025	5.85727	4.46958	5.07674	3.00102	3.43248	4.27672	5.6848	6.5502	5.0368	4.63063	5.56988	3.70525	3.41459	5.43272	6.17038	5.23285
ENSDARG00000007813	rnpepl1	0.811809	2.48163	1.12969	1.13937	1.9647	2.13118	0.905057	2.29172	1.66082	1.25715	0.798598	0.975953	1.74057	1.48009	2.05795	2.35874	2.41914	2.23394	1.03463	0.799032	1.41821	1.43572	1.58753
ENSDARG00000007818	palm1b	19.5448	10.4148	11.5642	7.35935	14.6057	13.5006	16.2959	7.40929	9.78427	13.1289	9.91882	7.964	12.2361	8.3881	10.3786	15.39	10.7484	13.4909	14.8562	14.4834	14.9505	11.6574	12.887
ENSDARG00000007823	atf3	0.180239	1.64966	0.607462	0.281283	8.27181	12.0851	10.2272	8.19883	6.67178	1.65299	0.660892	0.784878	8.22313	11.0957	14.1095	4.57275	1.53378	5.29912	1.19563	0.942473	1.9453	3.67045	1.21679
ENSDARG00000007824	CAMTA1	0.024254	0.066213	0.033724	0.053788	0.050366	0.044792	0.056218	0.223809	0.094971	0.05149	0.092521	0.138543	0.041676	0.168371	0.16226	0.094288	0.193715	0.046812	0.128811	0.063042	0.026054	0.093142	0.106049
ENSDARG00000007825	map2k1	0.543612	1.00558	0.671046	0.706591	1.36408	0.780396	1.00399	1.5097	0.983564	0.711216	0.444509	0.904633	1.44406	1.39976	3.16576	0.738472	0.57948	0.861426	0.701819	0.448583	0.77511	0.845787	1.36627
ENSDARG00000007836	ctsla	242.508	830.65	275.672	362.886	376.439	501.044	299.494	351.302	312.587	391.202	250.632	66.5976	236.042	92.6325	188.699	734.001	1428.17	131.07	167.757	168.484	349.734	255.517	360.802
ENSDARG00000007842	MCHR2	0.36516	0.175157	0.051284	0.460606	0.445857	0.733153	0.200855	0.096043	0.07817	0.12613	0	0	0.09319	0.023343	0.08812	0.048594	0.087787	0.035403	0.149266	0.054666	0.078593	0.049397	0.061434
ENSDARG00000007856	RTN4RL1	0.016195	0.035574	0	0	0.020073	0	0.014313	0.069232	0.018892	0	0	0	0.036736	0	0.022528	0.032784	0	0.050672	0.024828	0	0.073477	0.010186	0
ENSDARG00000007863	tra2a	11.5163	28.337	11.5557	15.0914	20.1073	22.0435	14.129	29.5141	26.1053	12.8416	9.20714	17.2872	20.7794	25.948	27.8853	31.9034	22.5014	17.7779	12.1791	12.7317	27.4172	21.2583	17.4287
ENSDARG00000007864	ENSDARG00000007864	0	0	0.020684	0.07661	0.104776	0	0	0.01098	0	0	0	0	0	0	0.031806	0.063128	0.065641	0.016845	0.516686	0	0	0.019392	0
ENSDARG00000007867	dazap2	8.83253	10.4495	6.57952	13.5025	21.6896	21.2355	10.8183	20.0848	18.6978	15.6807	9.17386	9.27567	17.8054	10.5376	26.7541	11.1651	10.1702	10.8674	7.09539	6.63159	10.5574	15.7839	13.0866
ENSDARG00000007869	ehd3	0.835616	11.8094	3.51815	4.49214	8.51015	11.9336	4.00958	12.4522	8.18997	5.0999	3.89235	3.53608	3.85791	5.44902	4.15621	10.5757	9.68654	7.77773	2.86103	3.8425	5.42062	4.51519	5.35751
ENSDARG00000007885	fancl	0.338844	0.051252	0.138055	0.632841	0.472901	0.098676	0.051171	0.319476	0.230067	0.651956	0.144137	0	0.176231	0.165903	0.601699	0.261295	0.126015	0.260282	0.274712	0.057382	0.057976	0.565772	0.077974
ENSDARG00000007886	slc35b2	1.1661	2.93186	0.741789	1.25972	1.85225	1.85747	1.23927	2.32889	1.90793	1.08646	0.799349	1.55666	1.75627	1.606	2.3388	2.57723	3.2616	2.94232	1.42583	1.41858	2.31453	2.93786	2.15364
ENSDARG00000007891	meox1	0.020916	0.051164	0.019051	0.045579	0.016084	0.030839	0.040166	0.086991	0.083258	0	0.007386	0	0.011862	0.096989	0.087887	0.037049	0.050945	0.053979	0.128268	0.019291	0.022077	0.049334	0.022485
ENSDARG00000007892	pdcd2	3.44337	5.95375	0.931591	2.04714	1.97499	2.01063	1.54529	4.47815	3.55304	1.84905	1.66928	5.97021	3.45436	5.71265	2.6422	4.45764	5.0637	5.55265	2.07329	0.922324	3.3586	2.00138	2.10914
ENSDARG00000007901	crnkl1	2.51229	6.50907	2.67824	3.37688	5.8213	4.93615	3.75585	4.97407	3.85944	3.31471	2.31749	3.50705	3.77141	4.5301	4.39608	4.92661	9.31525	3.89961	3.64946	1.90304	5.00325	4.61653	5.12765
ENSDARG00000007906	ENSDARG00000007906	0.028502	0.032316	0.002572	0.019012	0.010133	0.014394	0.035665	0.0308	0.018908	0	0.005008	0.009157	0.02567	0.016692	0.014903	0.033616	0.027309	0.020085	0.011164	0.006541	0.020172	0.009019	0.017851
ENSDARG00000007912	ENSDARG00000007912	0.03992	0.054665	0.018547	0.013237	0.042016	0.090828	0.085499	0.013801	0.019788	0.041154	0.016076	0	0.046891	0.016902	0.026654	0.044571	0.051656	0.036567	0.069799	0.025193	0.086461	0.021476	0.028469
ENSDARG00000007916	xpnpep3	3.43064	6.576	1.54407	2.01768	1.86566	2.67856	2.78621	3.44605	2.59828	2.02827	2.48649	3.34266	3.23174	4.07796	3.03242	5.55483	4.75242	3.58816	2.45981	1.73623	3.40454	2.69843	2.34083
ENSDARG00000007918	ttc27	2.6358	10.8093	2.52736	3.73547	1.51416	1.9515	2.58787	7.81039	7.48379	1.393	3.23681	3.97549	0.876498	2.04475	2.51422	9.61528	8.2613	7.80726	1.89815	0.92186	3.93616	2.04931	1.66798
ENSDARG00000007923	ptpn1	5.36389	23.2153	2.0653	3.00803	7.73791	9.2691	3.85799	12.9469	12.0359	3.72643	2.78556	7.79339	6.53008	14.3649	7.34215	18.279	18.0046	13.6317	2.61425	2.22074	4.90507	5.38912	4.79452
ENSDARG00000007941	hmx4	0	0.011819	0.009802	0	0.01655	0.021155	0.023601	0.032699	0.031163	0	0	0	0	0.009981	0.06029	0.054467	0	0.012343	0	0	0.045434	0.027147	0.014578
ENSDARG00000007943	gabpb2a	3.10641	8.44722	1.6908	1.59718	3.19167	3.04989	1.83337	4.54577	4.18573	1.44263	1.43801	2.20822	3.02896	6.69795	2.93726	5.81681	6.00131	3.74542	2.33707	0.883141	2.69658	3.29558	2.52346
ENSDARG00000007944	lhx1b	0.036137	0.007938	0.013166	0	0.011115	0.007104	0.015851	0.0436	0.052306	0	0.010208	0.070312	0.016394	0.013406	0.010123	0.014631	0.023421	0.024869	0.01108	0.013331	0.010171	0.027274	0.019582
ENSDARG00000007950	ITGA11	0.032064	0.0353	0.01752	0	0.030375	0.033821	0.073803	0.022836	0.069559	0	0.013584	0	0.04267	0.047554	0.059764	0.039971	0.08385	0.022062	0.137618	0	0.099258	0.048741	0.021715
ENSDARG00000007955	iars1	11.1154	20.8591	10.6817	13.6149	13.3355	16.3428	10.3562	19.5394	20.1645	13.3152	15.569	8.89609	8.31316	16.2927	11.6313	17.5086	13.5633	14.0977	6.90038	6.01168	17.1705	16.274	10.0788
ENSDARG00000007959	hibadhb	22.8688	25.0782	15.4575	31.0434	16.3129	19.9846	15.9894	28.3085	24.3853	30.6923	24.2152	32.6381	18.1331	19.6337	22.4766	23.0565	24.0378	23.0952	20.7937	19.0468	31.9154	31.1676	22.0296
ENSDARG00000007960	hnrnpaba	48.2106	141.085	31.9996	38.0834	80.2738	79.9507	60.8582	125.085	99.0076	72.7993	41.4436	83.3955	98.8177	104.161	112.942	134.528	124.297	107.42	41.8113	37.5941	77.9826	65.3543	58.3564
ENSDARG00000007971	cks1b	1.69716	0.260097	0.413452	1.14675	0.333856	0.290959	0.627577	1.36088	0.399904	1.78385	0.891924	0.383979	1.20867	0.805328	4.56062	0.459421	0.191853	0.203714	4.02412	0.36387	0.305501	1.50189	0.374277
ENSDARG00000007975	fth1b	2.48875	1.80427	0.982888	2.59862	2.88563	2.53304	2.91037	1.15619	0.211075	0.878769	0.810115	0.756632	2.97711	1.70411	4.23464	1.60394	1.51218	1.40498	1.22215	0.376572	2.69528	3.36304	1.47503
ENSDARG00000007976	ENSDARG00000007976	4.06566	2.99931	0.934727	2.09921	3.89551	2.68406	3.51889	3.97346	4.42813	2.17704	2.70738	1.43961	3.25184	3.78651	3.37144	3.18556	2.85364	2.66902	2.04322	1.21931	5.10654	3.34602	4.00828
ENSDARG00000007982	onecut1	0.095347	0.335188	0.532595	0.219283	0.482533	0.346218	0.331051	2.36217	0.939607	0.889261	0.481235	0.24475	0.638616	0.5583	1.47885	0.739251	0.3985	0.329542	0.194918	0.332679	0.461499	0.562751	0.51142
ENSDARG00000007988	masp2	126.591	176.107	68.658	92.7653	184.34	190.145	136.188	146.095	136.82	103.533	108.137	90.4174	115.974	101.836	191.388	203.818	106.108	126.379	75.726	68.4114	130.791	143.271	118.15
ENSDARG00000007989	nedd8	40.1678	17.955	6.56828	19.1507	13.3489	11.3217	10.306	29.9938	24.6543	21.5316	14.379	19.3643	15.2659	15.1316	36.4245	21.6992	12.1602	16.2428	19.9601	9.14852	25.8997	23.4171	12.7307
ENSDARG00000007990	wt1b	0.120926	0.27967	0.326797	0.437154	0.5874	0.443668	0.190376	1.14018	0.699013	1.36005	0.457708	0.900784	0.84013	0.633322	2.33426	0.574026	0.3188	0.743392	0.37287	0.341574	0.293188	0.473111	0.329259
ENSDARG00000007996	pou2f1b	0.334448	0.532828	0.340632	0.571119	0.458966	0.306904	0.16757	0.814702	0.450994	0.471781	0.567544	0.211763	0.387798	0.442546	0.683372	0.373896	0.273706	0.329267	0.543541	0.796303	0.751499	0.595158	0.510541
ENSDARG00000008010	foxl2l	0.021575	0.023697	0.039303	0	0	0.021207	0.165616	0.065399	0.031229	0	0	0	0.073413	0.040021	0	0.043677	0.069917	0	0	0	0.121455	0.067851	0
ENSDARG00000008014	nudt17	12.3334	9.97494	13.6901	19.432	23.9451	29.2161	16.0134	20.5523	21.5299	34.4609	29.6441	8.4137	37.9696	10.0552	42.1509	9.52543	18.8203	11.8787	16.3223	15.1079	37.7788	24.1202	36.1519
ENSDARG00000008019	mxg	0.021629	0.077885	0.04925	0.047131	0.017137	0.053148	1.42306	0.050357	0.015653	0	0.022911	0	0.049062	0.010032	0.226546	0.116428	0.026283	0.045408	0.182504	0.052633	0.015219	0.020405	0.01465
ENSDARG00000008020	med31	6.83542	7.88052	6.01325	9.43658	10.6431	8.76346	6.72747	13.0462	10.785	10.3618	7.10577	4.54345	9.63123	7.91464	8.50336	7.88558	6.77592	6.27995	5.53258	3.95475	12.398	8.1181	9.69126
ENSDARG00000008022	kif18a	0.064779	0.09351	0.063842	0.10755	0.085395	0.059125	0.065966	0.241405	0.066975	0.506051	0.076151	0	0.088642	0.121618	0.380766	0.046835	0.153891	0.047764	2.03592	0.113706	0.197284	0.194474	0.144583
ENSDARG00000008026	niban2b	0.279423	0.886475	0.541773	0.398278	1.29618	0.928789	0.94272	3.17904	2.17754	2.03429	0.498412	0.790573	2.18932	1.12868	3.94719	1.22412	0.926509	1.33515	0.609213	0.520008	0.726438	1.01805	0.5784
ENSDARG00000008029	mep1a.2	0.039145	0.048042	0.01119	0.047015	0.047237	0.130878	23.9192	0.102411	0.036316	0.055527	0.007618	0.119524	0.104509	0.120194	0.318338	0.049212	0.12938	0.107534	0.024808	0	0.019279	0.040711	0.058252
ENSDARG00000008030	myl9b	11.6747	25.2562	12.9874	15.2669	21.585	19.5822	5.50031	68.7113	41.6007	26.3677	10.2483	13.5971	28.4288	22.0047	41.2592	30.6643	25.2265	20.3481	12.0948	11.3989	8.51882	15.6916	9.25574
ENSDARG00000008032	sart3	1.68513	7.44798	0.531986	0.926358	1.21368	1.12849	1.08588	4.63962	3.47013	1.47163	1.06671	3.03222	1.53121	4.59143	4.05261	4.86488	4.67313	3.75984	3.54242	0.776191	1.35544	2.84681	0.735031
ENSDARG00000008034	skib	0.286543	0.137206	0.184243	0.350127	0.426012	0.2369	0.155804	0.601705	0.581368	0.505744	0.553158	0.376834	0.518055	0.608166	0.765549	0.392597	0.244995	0.180761	0.554246	0.22228	0.436615	0.502494	0.37321
ENSDARG00000008049	si:dkey-42i9.4	13.3755	3.24888	15.7124	12.0198	5.96688	4.12951	12.2192	29.0108	16.8162	14.9193	11.4135	8.75847	11.1104	6.64	29.0014	8.04462	5.27913	2.8765	9.53001	6.72511	7.16589	6.36349	6.27221
ENSDARG00000008060	SCARA3	0.089628	0.353245	0.264314	0.307436	0.196735	0.130279	0.086286	0.484462	0.229125	0.269443	0.08641	0.171571	0.270034	0.404953	1.43537	0.16848	0.171522	0.864792	0.378019	0.273796	0.190322	0.119973	0.059719
ENSDARG00000008068	tma16	8.72459	11.8017	5.49844	9.70521	10.8744	8.07764	5.54584	11.4665	11.5909	5.50259	4.85553	9.62324	13.1314	15.3503	10.9492	13.166	11.5805	7.22169	3.55692	2.20399	5.74316	6.98288	9.18734
ENSDARG00000008075	illr4	0.053733	0	0.048942	0.20816	0.303011	0.122801	0.451747	0.475055	0.777764	0.809518	0.025297	0	1.15794	1.113	7.45066	0.181293	0.116085	0.061631	0.54919	0.165189	0	0.056328	0.048528
ENSDARG00000008095	ENSDARG00000008095	0.027685	0.027276	0	0	0.01578	0.022913	0.013447	0.004863	0.03374	0	0.008231	0	0.00661	0	0.008163	0.035401	0.011271	0.022904	0	0	0.008202	0.025028	0.008588
ENSDARG00000008097	srsf9	6.37834	11.8026	9.02846	12.5325	8.9675	7.1975	6.56413	15.6676	11.5631	15.7805	11.4133	11.1521	11.1595	11.2814	10.261	10.0049	10.6246	10.6043	10.2293	11.0467	11.7043	11.3573	9.0989
ENSDARG00000008098	ifit9	0.010172	0.17875	0.064854	0	0.140793	0.279944	0.81426	1.10997	0.86849	0.551671	0.057466	0	0.507619	0.16981	0.270685	0.164798	0.164812	0.151667	0.015594	0.018762	0.014315	0.08317	0.385829
ENSDARG00000008100	slc7a10a	0.251143	0.450177	0.164579	0.91097	0.197262	0.486211	0.286561	1.77168	1.56775	0.429409	0.35561	0.647085	0.565832	1.01783	3.23454	0.688436	0.779342	0.795526	1.70421	0.42264	0.120338	0.212337	0.244964
ENSDARG00000008105	mettl2a	6.1101	7.7709	1.5735	2.9179	1.76819	1.52708	1.98796	7.94161	6.91419	3.77291	4.47051	6.76776	5.10035	10.3456	5.99214	6.73596	9.58435	5.38577	2.7018	1.39009	5.70955	4.22533	2.52876
ENSDARG00000008107	src	0.339691	0.267867	1.1657	0.70843	1.42077	0.916969	0.69713	1.12999	0.635016	0.67079	0.173835	0.154703	0.823636	1.12233	1.08391	0.363986	0.371195	0.574358	0.528212	0.597329	1.07907	0.850145	1.33426
ENSDARG00000008119	e2f6	2.78902	1.21762	3.22713	3.92638	2.97991	1.65502	2.77888	3.70067	3.9445	4.20148	2.93072	3.94464	2.81242	3.48208	4.32958	2.79647	2.02406	1.48591	2.47598	2.23217	2.75173	3.62262	3.25552
ENSDARG00000008127	pcdh15b	0.839731	2.05447	1.11836	0.699567	1.22026	0.720653	0.212123	1.3832	0.802879	1.76325	1.76196	0.656001	1.11318	0.372691	0.637493	1.50208	1.19624	0.942541	1.00214	0.463489	1.24623	1.14223	1.80697
ENSDARG00000008131	sox1b	0	0.028483	0.007874	0	0.013086	0.016993	0	0.039458	0	0	0	0	0	0.032069	0.024215	0.040663	0.014086	0.098965	0.026505	0	0.036414	0.027232	0.01171
ENSDARG00000008133	foxl1	0.114419	0.377531	0.244994	0.237454	0.251339	0.224927	0.134433	1.20203	0.390903	0.664879	0.173146	0.07951	0.203929	0.136438	0.468885	0.492659	0.266155	0.178104	0.175414	0.135674	0.356554	0.503756	0.298931
ENSDARG00000008140	kcnab1a	0.031313	0.027513	0.034225	0	0	0.007031	0.02747	0.018831	0.066022	0	0.009204	0	0.02151	0.076846	0.026314	0.04617	0.052828	0.02972	0	0	0.009171	0.085026	0.028502
ENSDARG00000008141	rbl1	0.592033	0.890159	0.282477	0.79294	0.992098	0.963269	0.68924	2.08868	1.34358	1.5325	0.823484	1.04595	1.08673	0.797704	1.40736	1.42312	0.703475	1.20725	1.76576	0.74385	1.84343	1.29524	0.632997
ENSDARG00000008142	stxbp3	6.26161	7.79749	4.11378	6.00665	8.12035	5.74531	4.30035	15.1594	10.4196	12.548	9.30596	14.1802	11.3923	6.81438	14.5265	8.7766	5.28568	12.3508	7.25105	7.50781	10.6262	9.47256	8.68404
ENSDARG00000008153	serinc5	2.59614	0.870407	0.504503	1.84038	1.0485	0.586307	0.650999	2.16541	2.0138	1.77163	2.41913	1.7133	1.29188	1.21974	2.7769	3.74046	1.21042	0.540817	0.596595	0.408669	0.327464	3.54274	1.0351
ENSDARG00000008155	sms	3.4559	2.3622	1.18216	2.71859	2.20498	2.09899	1.93628	3.83123	2.18445	2.72836	2.21679	2.49598	3.51754	5.73175	5.90793	3.77303	1.94401	3.5244	5.91151	1.75375	5.70267	5.92245	2.51469
ENSDARG00000008164	ENSDARG00000008164	0.092186	0.110054	0.094922	0.116453	0.067807	0.145766	0.334037	0.563397	0.203053	0.253611	0.113219	0.428927	0.268211	0.148729	0.611898	0.186618	0.084425	0.110332	0.129041	0.036965	0.231269	0.177805	0.054297
ENSDARG00000008165	caspa	2.40791	0.649972	0.511141	2.46054	0.643376	1.4542	2.84195	3.59537	5.28719	3.78143	1.31139	5.65805	1.70116	2.49826	2.55804	4.33915	3.85201	0.912816	2.78438	2.8795	1.34978	0.211778	0.594357
ENSDARG00000008170	dbnla	0.109923	0.358311	0.109368	0.187263	0.658327	0.390537	0.827494	0.361828	0.572126	0	0.287434	0.0859	0.10582	0.28168	0.113213	0.11815	0.087993	0.040546	0.393364	0.051299	0.313118	0.162153	0.437167
ENSDARG00000008174	hoxb1a	0.031052	0.038095	0.009552	0	0.052843	0.010409	0.0115	0	0	0	0	0	0.011895	0.009727	0.014689	0.047245	0.102033	0.018813	0.032156	0	0	0	0
ENSDARG00000008182	ENSDARG00000008182	0.046287	0.468487	0.919088	0.161382	0.711875	0.427667	0.142123	2.12562	0.884379	1.42257	0.339952	0.7205	2.01573	1.26213	3.46192	0.918281	0.359994	0.222979	0.141926	0.392741	0.182396	0.262425	0.464017
ENSDARG00000008184	ENSDARG00000008184	4.87979	9.94898	7.07282	11.571	13.244	15.7113	8.00764	9.71287	13.037	13.3583	9.031	7.01531	8.71952	7.07348	9.33178	11.3661	13.0222	15.6289	7.81028	10.295	17.0106	16.0843	12.1861
ENSDARG00000008186	syk	0.536029	0.690435	0.700692	0.359542	1.56549	1.60862	0.837135	2.90555	1.98007	1.32596	0.487649	0.597975	2.74344	2.1211	4.77164	1.85508	0.561978	0.750361	0.276761	0.499732	0.470717	1.01894	0.520909
ENSDARG00000008188	sf1	8.44319	21.3645	8.35341	8.482	15.0607	16.1873	12.4135	21.8014	12.9218	10.7719	8.14682	11.9755	13.5608	13.9814	15.686	20.4538	25.3583	21.1285	9.07537	6.48501	18.3822	17.5966	14.7892
ENSDARG00000008191	ENSDARG00000008191	0.03906	0.0429	0	0.104935	0.030036	0.057588	0	0.013685	0.056537	0	0.025505	0.189999	0.084216	0.083742	0.052646	0.054835	0.033848	0.06473	0.261939	0	0.152484	0.10685	0.125485
ENSDARG00000008192	pank1a	25.7047	97.7942	34.5629	35.1253	32.2561	54.6363	30.4386	54.0027	49.0328	66.761	72.6309	104.37	34.5721	10.3614	22.3489	62.3833	67.9163	130.322	46.3936	51.281	46.0111	45.7769	51.7577
ENSDARG00000008200	ugp2b	3.49417	6.59227	4.71062	5.84851	5.70057	3.12861	7.35251	7.2118	4.45995	7.15187	3.06825	3.7702	4.08533	4.83164	15.2392	9.35899	3.8878	7.8195	5.91396	7.20994	3.20753	5.35834	3.23043
ENSDARG00000008203	pax1a	0.011453	0.032151	0.008888	0	0	0	0.0321	0.014789	0.049734	0	0	0	0	0.0181	0	0.019612	0.094861	0.011192	0.059838	0	0	0.025616	0
ENSDARG00000008209	myt1la	0.026986	0.063246	0.010143	0.032365	0.031169	0.029424	0.033502	0.025965	0.027082	0.033538	0.019126	0.037214	0.033338	0.009419	0.036376	0.048811	0.064577	0.033335	0.107426	0.027375	0.038621	0.031328	0.026993
ENSDARG00000008212	kcnk13a	0.189514	0.491227	0.276186	0.440499	0.852911	0.63334	0.350471	0.413932	0.373285	0.137045	0.278374	0.368744	0.129415	0.121566	0.149989	0.300387	0.417612	0.29562	0.185948	0.098856	0.405397	0.329523	0.328619
ENSDARG00000008218	znf410	12.3637	6.98216	20.3236	17.9316	19.7078	13.1636	17.4283	10.0511	8.72521	13.7328	15.8355	8.04025	14.6759	11.2499	13.2662	7.4059	6.61906	6.38766	12.6406	15.1765	16.9363	13.5814	20.6532
ENSDARG00000008219	crygm4	0.047937	0.1053	0	0.139278	0.147449	0.188471	0.262835	0.036326	0.138771	0	0	0	0.05437	0.214692	0.06714	0.145562	0.077671	0.055055	0.073492	0	0	0.030151	0.06494
ENSDARG00000008224	vps35	8.82655	15.7062	4.51271	6.15087	10.0047	9.08652	5.35437	14.3527	14.0258	10.0234	9.60934	9.52013	6.84285	6.7911	13.0952	14.6535	9.59036	13.6331	6.78938	6.63437	11.3854	14.8535	9.41141
ENSDARG00000008235	cog5	1.28573	1.45958	0.920967	1.28269	1.44555	1.51628	1.15043	2.13851	2.41953	1.37312	1.12639	1.15457	1.42679	0.999417	2.62626	1.80529	0.70184	1.36769	1.30514	1.05949	1.60127	2.40651	1.32535
ENSDARG00000008237	sars1	37.9029	77.0121	17.9341	41.5594	27.854	31.8717	21.438	63.8215	68.2781	35.3503	33.4062	51.4634	31.7507	52.0885	38.6684	68.5774	68.9403	49.2652	23.9028	19.6342	50.0898	57.6246	34.2714
ENSDARG00000008238	manba	0.274379	0.225946	0.24208	0.21107	0.643106	0.342893	0.396775	0.580931	0.277089	0.258443	0.132635	0.189616	0.629016	0.333595	1.79273	0.401731	0.175126	0.197093	0.426479	0.156876	0.296736	0.400382	0.424078
ENSDARG00000008239	mocs3	3.15874	2.55633	3.6192	6.0445	2.22595	1.62448	3.16357	3.03101	2.34242	3.07233	2.58458	5.07708	3.03914	2.93868	4.19129	2.72209	2.1728	2.27698	2.87143	2.51402	2.6287	2.47266	2.54363
ENSDARG00000008243	cct8	12.2869	49.7396	31.3792	29.6685	37.4087	33.1731	40.9387	43.7268	43.1903	26.8839	25.9283	25.9392	56.2747	99.389	43.1469	39.3624	42.1509	33.8811	20.6089	17.643	24.5407	21.3159	32.0056
ENSDARG00000008247	VEZF1	0.206334	0.970617	0.573078	0.788744	0.599094	0.45017	0.339338	0.85531	0.755824	0.725328	0.588406	0.892167	0.407871	0.516289	0.542178	1.06198	0.687027	0.435916	0.713348	0.601191	0.443176	0.63503	0.466741
ENSDARG00000008249	ptchd4	0.012252	0.052741	0.002758	0.02639	0.009313	0.037175	0.036522	0.117972	0.092052	0	0.003976	0	0.041208	0.014043	0.025444	0.04784	0.024693	0.054656	0.009284	0	0.038349	0.024756	0.028711
ENSDARG00000008255	cnot6a	2.6737	4.15378	5.4495	9.68454	6.62403	4.70886	4.59407	10.5468	12.302	10.4569	9.74793	2.70232	4.18455	4.85255	5.78074	5.52883	3.42584	3.51561	6.1322	3.33333	7.36198	5.65641	5.1707
ENSDARG00000008263	mfsd4ab	0.030728	0.025312	0	0.02232	0	0	0.016848	0.063972	0.155645	0.138882	0.01085	0.074737	0.069705	0.911987	1.43371	0.023327	0.199557	0.150205	0.023555	0	0.140547	0.111484	0.187339
ENSDARG00000008275	KLHL24	1.31967	1.06966	17.6118	20.1365	10.126	10.7119	4.87554	9.84278	27.7623	20.7805	23.5068	2.03258	4.44927	8.73259	4.37694	1.24813	2.33314	0.895028	12.287	9.68219	14.5224	8.94032	8.14519
ENSDARG00000008278	rcor2	0.047702	0.139918	0.092424	0.02935	0.031072	0.118597	0.359081	0.15702	0.153081	0	0.053105	0.663092	0.085293	0.094112	0.446171	0.051123	0.073654	0.128909	5.82808	0.009316	0.120838	0.082598	0.041054
ENSDARG00000008279	map2k7	0.532374	1.35042	0.764077	0.699737	2.67074	1.63386	0.917394	1.04645	1.0091	0.802045	0.644501	0.493266	0.588539	0.75239	1.07579	1.00551	0.821524	1.38449	0.866457	0.79494	0.864402	1.94828	2.00238
ENSDARG00000008287	fam114a1	15.6426	8.6498	10.1563	22.7166	18.4208	22.6159	10.0555	12.3899	14.9333	19.1595	11.2049	14.7924	13.2769	5.12532	20.1206	11.5258	5.60041	11.6372	14.7303	21.0608	22.9825	26.3335	22.4687
ENSDARG00000008292	eif2s3	62.4566	295.163	86.2195	205.44	244.214	287.536	164.914	360.775	316.608	178.977	113.609	194.15	293.498	566.594	130.784	349.001	273.359	236.283	143.265	120.832	157.374	107.554	186.151
ENSDARG00000008305	hand2	1.165	2.77916	1.79546	1.21155	2.60897	2.98085	1.26788	13.1395	1.93418	5.65394	2.03456	2.21278	3.68687	5.51108	6.33151	2.28329	4.16136	2.22833	0.915343	1.01389	2.09396	2.63891	2.13119
ENSDARG00000008306	rdh5	0.045993	0.052258	0.071395	0.031216	0.555959	0.9299	0.07494	0.277851	0.25385	0.031813	0.004972	0	0.210859	0.236372	0.209693	0.087786	0.226132	0.051139	0.054637	0.012981	0.019815	0.127369	0.024891
ENSDARG00000008310	ip6k2a	1.65221	4.55285	3.09756	4.0789	4.53786	3.98992	3.48441	9.42611	3.47192	2.59836	2.05488	5.01149	5.23707	4.06702	14.2596	4.55114	6.22539	3.18087	6.98127	2.1845	3.60588	4.42106	3.48815
ENSDARG00000008322	ambra1a	0.588662	0.60794	1.20616	1.29013	1.77626	1.6639	1.64382	1.17581	0.834173	1.70799	0.763433	0.283502	1.04922	0.984997	1.30119	0.672451	0.507436	0.466692	1.28234	1.36531	2.58687	2.00919	1.88947
ENSDARG00000008329	asic1a	0.054665	0.05117	0.15557	0.305434	0.081731	0.123994	0.239861	0.065082	0.093219	0.304079	0.106903	0.040909	0.090616	0.081787	0.135459	0.061424	0.027253	0.043557	0.0967	0.085247	0.115436	0.052047	0.028796
ENSDARG00000008333	znfl2a	1.85111	2.29583	5.35383	7.87017	5.14135	4.10732	3.96689	3.12466	3.23745	6.60241	4.56851	5.56204	5.2901	5.33313	6.66602	2.46653	2.12653	1.6855	3.7031	4.48886	4.39506	3.92812	4.94363
ENSDARG00000008363	mcl1b	89.931	58.6118	78.6966	93.3007	83.2761	73.9783	55.1067	77.3085	77.8624	48.7252	20.781	70.844	160.401	12.7888	95.5513	193.007	152.378	217.37	96.432	96.6866	83.532	43.6754	127.038
ENSDARG00000008370	csnk1da	4.49587	10.7885	5.97967	5.16318	9.18991	10.6508	4.92119	13.9478	10.6783	8.19948	5.85972	9.21019	9.60923	9.51623	13.2828	11.3355	12.2513	7.58026	8.061	5.80372	7.96052	9.5058	8.09209
ENSDARG00000008372	spred2b	0.891485	1.98431	1.14889	0.909314	2.39936	1.88768	1.77839	2.45951	1.90811	1.67168	1.02471	1.10719	1.90392	0.866399	2.16515	1.5743	1.631	2.19731	0.857843	0.97963	3.27668	2.52023	2.78796
ENSDARG00000008377	EPN2	1.80664	5.90803	1.26464	1.16029	3.53945	3.54479	1.83667	4.26742	3.63912	1.2817	1.23115	1.79929	2.81694	2.75543	4.48854	5.40328	5.43972	4.13792	2.01469	1.58258	3.20245	3.57328	2.41402
ENSDARG00000008380	brd7	3.6438	3.37599	1.20926	2.43183	3.6953	2.68791	1.88315	3.72291	2.82689	3.19589	2.21144	4.0012	2.84673	3.70043	4.79023	3.52751	2.22131	3.78246	2.96461	2.60859	4.45782	4.39304	3.55799
ENSDARG00000008383	arpc1a	41.5569	52.9375	18.2155	30.9183	44.6963	43.1913	33.0464	66.195	63.3382	34.8279	35.5405	42.3927	34.6168	25.1078	65.9524	63.2524	50.3903	46.9174	26.4266	24.0112	46.5291	52.222	40.6629
ENSDARG00000008384	HDAC6	2.89938	4.22566	1.16548	2.05063	3.97433	3.31549	2.30223	3.98738	4.05384	3.62825	1.27842	1.35248	3.93016	3.49618	5.27703	4.05822	1.3746	2.50254	2.15267	1.74894	5.32851	6.09004	3.8824
ENSDARG00000008388	mmp14b	1.01141	1.0217	2.02726	1.55092	3.27901	2.52563	0.965325	7.20547	3.1448	5.05087	1.93552	1.42735	5.85605	3.14706	12.2639	1.5867	0.966589	1.28585	1.29694	1.3013	3.40469	3.7984	2.89252
ENSDARG00000008395	snupn	3.70304	7.63684	3.33353	5.2614	3.3581	3.11759	2.57501	6.19618	4.77488	3.64493	2.96698	6.2501	3.96477	7.63442	4.30352	4.59535	5.54681	2.79452	2.77679	1.98668	3.37602	2.72594	2.24942
ENSDARG00000008396	ENSDARG00000008396	1.84018	1.66406	1.04756	1.9819	1.67122	1.55146	1.83526	2.12213	2.08136	2.29432	1.87085	1.54331	1.61032	1.39772	2.61068	1.68267	1.07955	2.05555	2.11587	1.18507	3.19263	2.01661	3.18052
ENSDARG00000008398	cacna1c	0.029066	0.097278	0.048179	0.026165	0.062993	0.028434	0.017883	0.119836	0.06511	0.036648	0.071424	0	0.063832	0.362346	0.114868	0.205532	0.019793	0.045291	0.117353	0.033319	0.014756	0.017283	0.03302
ENSDARG00000008403	phospho1	0.035376	0.031339	0.006497	0.063734	0.044272	0.028046	0.015645	0.068403	0.021274	0.199935	0.03124	0	0.077293	0.072776	0.049956	0.043326	0.046236	0.065455	0.902674	0	0.040159	0.04038	0.038654
ENSDARG00000008407	tspan7b	0.179714	0.027411	0.027279	0.043508	0.015014	0.040581	0.065684	0.344212	0.174837	0	0.0141	0.242804	0.022646	0.548964	1.02071	0.050523	0.044928	0.097329	0.252532	0	0.013725	0.047092	0.020286
ENSDARG00000008413	ATP11A	0.449336	1.14684	0.506523	0.5615	0.764252	0.556594	0.179814	2.90278	1.20119	1.14998	0.476825	0.200978	1.54755	1.36026	1.02005	1.64134	1.27811	0.679054	1.2229	0.681505	1.02079	0.850405	0.337948
ENSDARG00000008414	ENSDARG00000008414	0.044114	0.185728	0.066967	0.174089	0.135689	0.17344	0.064499	0.217289	0.148988	0	0.031153	0.071528	0.116745	0.156835	0.463392	0.186045	0.190605	0.160224	0.281793	0.040685	0.010365	0.023122	0.02988
ENSDARG00000008433	unc45b	0.19892	0.316126	0.100869	0.193062	0.283848	0.370107	0.263129	0.535434	0.379379	0.133476	0.02607	0.17957	0.205162	2.02199	0.693487	0.500698	0.221294	0.27898	0.299955	0.211087	0.015586	0.181106	0.187132
ENSDARG00000008434	bcl2l1	3.23509	11.0555	7.32645	5.39198	11.3797	12.1207	4.87588	12.6883	13.7223	7.2859	4.70204	6.6016	8.88744	11.6169	9.26802	10.6575	11.3726	9.19111	8.52419	3.47706	7.60006	6.11053	7.68381
ENSDARG00000008439	atxn10	1.05171	1.06549	0.388127	0.948315	1.01789	0.721836	0.746205	1.08554	0.603666	0.737585	0.256106	0.191703	0.781519	1.16041	1.26708	0.854834	1.04302	0.509549	0.40972	0.117064	0.752808	1.11022	0.896603
ENSDARG00000008447	fkbp4	13.0328	31.4756	6.06872	7.26497	16.3553	13.6796	9.76646	25.0987	28.2406	11.0916	9.78108	9.04665	18.2073	19.5722	21.1013	26.5667	18.7907	23.9524	16.6903	10.4312	27.2687	24.4005	17.5692
ENSDARG00000008450	PCOLCE2	1.47298	1.66823	1.29474	2.51714	1.25293	1.72734	1.28868	1.48806	2.07643	4.31827	2.0078	5.4131	1.7295	1.48602	7.08916	2.49745	1.67346	2.02199	3.74327	2.04815	1.41732	1.4788	1.05119
ENSDARG00000008454	cpeb1b	0.107577	0.10125	0.004511	0	0.030465	0.096128	0.021722	0.155354	0.286719	0	0	0.31053	0.191225	0.100891	0.03468	0.437546	0.10899	0.096513	0.284127	0.009134	0.033235	0.057455	0.05852
ENSDARG00000008457	faah2a	14.9198	13.5038	7.87867	10.3252	27.9783	21.1419	16.5797	11.5581	13.7617	17.4308	11.4537	15.4813	23.0445	21.5591	29.8953	12.8102	9.38635	13.2132	13.9594	12.1782	18.3548	22.7233	24.3273
ENSDARG00000008461	anapc5	1.90485	1.36611	0.746623	1.30795	0.904904	0.733077	0.75153	1.77989	1.55119	0.607345	1.14094	0.719031	1.1012	0.962788	1.69361	1.64952	0.855397	0.947916	0.983728	0.532915	1.22453	0.989563	0.924132
ENSDARG00000008472	apex2	1.27776	3.04516	0.956872	1.33596	1.68591	1.89097	1.04842	2.53889	1.73204	1.56204	0.700974	1.37813	1.8852	4.43058	2.0753	2.27288	2.25427	1.60145	1.63716	0.774099	2.22589	1.48151	1.58072
ENSDARG00000008473	ASB14	0.009587	0.042936	0.014661	0	0	0.028216	0.007139	0.053656	0.05551	0	0	0	0.029534	0.099513	0	0.054191	0.05274	0.055203	0.014698	0.029692	0.014598	0.038683	0.045539
ENSDARG00000008480	trmt61a	1.20686	9.16096	2.51721	4.52132	3.4174	3.24813	1.50727	5.15463	3.60519	4.30999	2.9268	6.0302	4.66532	9.6963	2.23043	5.58211	10.3327	3.6703	6.73094	2.45712	1.92959	2.39852	2.52056
ENSDARG00000008485	lrp3	0.054418	0.066462	0.044002	0.035163	0.097718	0.074348	0.053087	0.077955	0.048174	0.054699	0.017093	0.147176	0.08923	0.028061	0.097467	0.048285	0.034371	0.038177	0.185542	0.022323	0.012774	0.102841	0.028862
ENSDARG00000008487	dmd	0.026294	0.038253	0.261941	0.146366	0.23999	0.239041	0.540921	0.959283	0.44631	0.630349	0.079345	0.202611	0.394071	0.2522	0.915433	0.411182	0.039652	0.328202	1.15172	0.207012	0.421707	0.153247	0.369642
ENSDARG00000008490	ltv1	8.65041	27.2641	4.53064	7.62359	8.24712	10.6835	8.51929	19.2075	15.6015	9.00525	8.06442	22.5388	11.1959	19.2102	10.7107	21.4325	24.3279	16.3828	6.66267	7.74583	8.64278	11.0123	9.03582
ENSDARG00000008491	si:ch211-107o10.3	25.9595	48.4781	19.5454	44.0594	20.642	19.9998	18.4281	49.2195	53.6185	43.5461	39.2798	57.4929	23.7452	96.5047	35.4534	50.2077	36.0362	48.8746	43.2371	35.7646	52.2343	64.701	39.2088
ENSDARG00000008494	myl6	5.05924	4.07325	7.00558	4.07533	7.03895	4.46327	4.34095	46.9644	13.2135	18.9051	5.31909	7.90747	11.2496	8.57435	56.9479	8.51523	4.72034	5.70396	8.1132	3.88898	5.85581	5.74848	5.10197
ENSDARG00000008502	pno1	77.3966	140.703	53.7398	87.4549	103.458	113.024	99.1796	115.431	105.546	66.608	56.9787	73.1677	112.868	200.962	91.5009	124.439	124.793	97.9703	53.0906	43.9867	100.553	80.0852	114.216
ENSDARG00000008503	glcci1a	1.37507	1.07241	0.735034	0.894676	2.51488	0.902791	1.15275	1.42023	1.26439	1.29575	1.07979	0.878064	1.32476	1.62985	3.31646	0.644362	0.429874	2.72198	0.887198	0.626747	1.78574	2.76159	1.74772
ENSDARG00000008540	sox21b	0.023615	0.013186	0.010749	0	0.036301	0.013626	0.012942	0.02683	0.034165	0.10668	0	0	0	0.021891	0	0.023891	0.019122	0	0	0	0.016609	0.007423	0
ENSDARG00000008541	chia.4	0.047193	0.049675	0.023275	0	0.04132	0.118693	0.007346	0.067364	0.116512	0	0.009437	0	0.030501	0.062565	0.169957	0.422336	0.010835	0.031263	0.112824	0	0.017224	0.038043	0.045745
ENSDARG00000008542	yod1	1.37591	2.20243	3.15882	2.38332	1.71199	1.30679	0.737888	3.19619	4.43254	3.01052	2.1459	1.24241	0.773765	1.20977	1.15095	2.9027	2.21104	1.7321	3.94983	1.52421	1.48147	1.35895	0.978483
ENSDARG00000008548	arhgap12a	1.63963	4.7551	1.23306	1.57199	2.11974	2.06768	1.94671	4.37001	3.32682	2.61386	1.46217	2.65456	2.72643	2.72142	4.46017	4.34819	4.17098	3.11715	1.72333	1.33315	1.95232	2.51517	2.83171
ENSDARG00000008551	pole3	5.07018	15.5784	1.67188	3.31921	4.44177	3.93642	3.30783	6.90624	6.01976	2.55262	1.74043	3.49657	4.83346	6.27389	6.41821	10.3274	8.31923	5.16762	5.60848	1.72839	4.57032	4.52112	2.98249
ENSDARG00000008553	zgc:136872	0.649804	0.359602	0.533652	0.133512	0.406368	0.463292	3.79046	2.76402	0.365826	1.09036	0.210933	0.348187	0.573311	0.57003	6.78205	0.6221	3.2977	0.046118	1.4266	0.031785	0.153592	0.302534	1.36175
ENSDARG00000008560	brap	2.00556	3.73615	3.54537	2.84941	4.08056	4.06506	2.74279	3.88307	3.0307	3.57346	2.25489	3.10638	3.46631	2.74282	3.98234	3.5705	3.3998	3.59257	5.03507	2.94482	3.29398	3.81098	3.77971
ENSDARG00000008568	slc25a24	0.914362	0.830864	0.7849	0.783611	1.39775	0.980567	2.61159	3.6726	1.84406	2.61631	1.10147	1.34393	2.34502	1.61923	11.249	1.51809	0.682144	1.10911	1.63376	1.06776	0.953534	1.33385	1.25223
ENSDARG00000008573	fam20b	6.04481	7.56861	11.9496	7.32966	42.3685	28.2322	19.3448	6.3009	3.26386	4.63227	2.29089	2.48454	7.37717	5.21195	9.71888	8.39795	3.02962	5.26833	4.59105	3.84929	12.1226	5.0444	11.2113
ENSDARG00000008575	LYST	0.279839	0.890018	0.421358	0.213532	0.643829	0.541603	0.439614	1.04909	0.802001	0.353594	0.420373	0.132369	0.374222	0.542622	0.690807	1.19815	0.49058	0.460287	0.544953	0.32626	0.729337	0.628895	0.449282
ENSDARG00000008592	mtmr8	2.82394	1.78491	2.30599	3.25363	4.39662	2.13141	2.92921	0.073613	1.65422	1.28442	0.648594	1.2486	2.39257	4.26005	3.5215	2.12424	1.10608	2.63808	1.81779	1.77555	5.06196	3.50184	3.68913
ENSDARG00000008593	nbas	0.886315	0.991786	0.456402	0.963692	1.16085	0.856407	0.757623	1.60525	1.05556	1.00616	0.731854	0.513413	0.646089	1.08249	1.27841	1.05673	1.14619	0.576521	0.729674	0.511444	2.12288	5.235	3.14507
ENSDARG00000008623	COPS3	9.29856	17.1321	5.99773	10.7244	8.92065	9.97403	6.7978	15.4476	13.5697	10.4617	8.24682	11.7614	8.95643	8.19463	11.3606	14.645	13.7327	13.7777	10.7262	5.0055	10.4436	11.883	8.83336
ENSDARG00000008637	mttp	76.5262	201.503	33.1319	43.1552	110.948	148.847	73.8821	150.379	144.87	59.827	67.0388	67.004	115.877	80.2455	111.246	190.706	171.131	203.198	55.2255	52.3958	86.4443	129.614	69.347
ENSDARG00000008639	kifap3a	0.609084	0.26156	0.307423	0.539112	1.3365	0.796967	0.667835	0.629156	0.365001	0.771496	0.372598	0.226455	1.33328	1.07223	1.70617	0.652588	0.282867	0.391571	1.56364	0.322016	0.715224	1.25909	0.977533
ENSDARG00000008660	coro1b	0.292739	0.280509	0.241108	0.190014	0.54122	0.318348	0.150262	0.955198	0.499805	0.365956	0.175941	0.393867	0.393065	0.326382	1.50919	0.447606	0.216977	0.238403	0.601579	0.155097	0.088524	0.254638	0.456042
ENSDARG00000008662	fign	0.041781	0.062069	0.047687	0.037891	0.163798	0.121368	0.042903	0.172538	0.038534	0.019647	0.043947	0	0.089639	0.068253	0.097417	0.094561	0.102488	0.141487	0.044276	0.025605	0.089428	0.087688	0.105745
ENSDARG00000008678	snx3	40.5317	40.4811	21.5435	28.8931	39.2945	39.9738	27.2622	42.6657	46.0681	38.4648	31.3016	35.7138	38.7366	26.1423	50.8063	41.3189	34.0365	38.8977	24.5852	20.6955	37.8864	37.3393	31.1053
ENSDARG00000008697	EPAS1	10.4828	52.794	18.9512	29.9685	35.3638	40.2767	38.7873	47.2949	38.2486	44.4748	26.6039	28.6683	42.1136	17.493	10.4126	35.7378	40.3168	32.5772	27.2083	28.4335	17.1317	42.9547	25.8745
ENSDARG00000008703	ENSDARG00000008703	3.95213	4.84332	4.14332	4.50831	7.8918	5.31139	5.26463	2.86588	3.90649	5.09491	3.52149	3.67716	4.27943	3.31562	4.78307	5.00705	2.12737	2.63156	3.22265	3.74278	4.71275	4.5127	5.23714
ENSDARG00000008706	paip2b	36.2299	56.9207	32.1386	39.921	53.7013	49.025	34.7158	52.4616	56.2608	47.0855	41.5779	44.8122	36.8212	41.1133	42.7584	58.624	55.0406	43.31	40.4169	33.1213	55.1714	50.6117	48.794
ENSDARG00000008720	lmo3	0.027796	0.023925	0.006601	0.021056	0.079149	0.027322	0.014587	0.060281	0.099984	0	0	0	0	0.041008	0	0.107203	0.011743	0.086173	0.069616	0	0.030306	0.027893	0.019635
ENSDARG00000008723	prkcba	0.112929	0.266275	0.188385	0.15451	0.454375	0.362406	0.056878	1.1486	0.478953	0.747761	0.166911	0.287425	0.399197	1.01932	1.78479	0.292801	0.172332	0.241238	0.154	0.108991	0.30768	0.364213	0.312278
ENSDARG00000008727	ranbp3a	0.516369	1.22602	0.643241	0.551575	2.02037	1.21662	0.982602	2.65856	2.44804	4.53032	2.94943	2.51179	1.84312	1.27475	1.57408	1.35278	4.79853	2.88292	1.02448	0.854415	3.52664	2.13487	1.50191
ENSDARG00000008732	zgc:66479	0.112512	0.09453	0.18239	0.072199	0.201096	0.0917	0.191121	0.484815	0.279367	0.11231	0.087744	0.120876	0.155199	0.103797	0.235602	0.213818	0.372691	0.193413	0.171435	0.091694	0.209835	0.192225	0.109551
ENSDARG00000008735	atp6ap2	14.7071	19.8243	7.56986	8.09668	18.5426	19.9066	10.807	30.8904	29.5663	12.7441	12.6147	8.61864	23.9237	16.1306	33.5903	19.6516	19.1989	18.0258	7.63234	8.43682	14.419	18.0909	13.186
ENSDARG00000008740	esf1	2.31028	22.3608	2.48095	2.83019	3.46982	4.71866	2.24049	6.94149	6.36424	2.157	2.11261	3.90693	4.01947	10.7787	3.09921	17.234	14.2838	6.20542	2.75715	1.44929	2.99438	3.19793	1.99478
ENSDARG00000008748	ube2na	30.8362	36.9512	7.6162	22.138	15.4058	16.2953	10.8723	33.2668	32.7776	24.1407	17.8717	25.7328	18.8808	16.2147	33.8559	36.4109	27.1523	29.8325	15.8411	11.8038	30.1759	30.7883	15.0611
ENSDARG00000008757	entpd6	1.99541	4.36289	2.21295	2.68405	2.96938	3.53218	2.36036	5.29939	5.5358	4.59275	2.28333	4.04429	4.31682	3.17011	7.03868	3.70609	3.21816	3.84624	3.90891	2.14702	3.58824	3.89877	3.95462
ENSDARG00000008765	tmed5	21.6115	32.9526	23.5975	34.4447	16.9687	20.8417	11.463	24.7243	26.4927	14.7558	13.82	25.8128	17.155	23.074	25.6273	37.5579	21.2078	24.1213	13.9325	40.5964	25.403	27.5368	18.4757
ENSDARG00000008767	ENSDARG00000008767	0.169107	0.525579	0.390628	0.580714	1.18282	0.464666	0.765455	0.881154	0.885195	1.57659	0.269418	0.840382	0.539965	0.487056	0.474307	0.566248	0.752878	1.05465	1.79018	1.43495	0.954946	0.713391	0.549224
ENSDARG00000008772	cacng1a	0.029884	0.028719	0.016409	0.013086	0.005745	0.018358	0.020374	0.023941	0.00652	0	0.006361	0	0.015325	0.020885	0.018924	0.034029	0.006073	0.030393	0.006905	0.016615	0.050707	0.028195	0.015181
ENSDARG00000008784	PRPF4B	1.31348	2.74809	2.53958	2.38807	3.92492	3.07529	2.53464	4.36382	3.10898	2.99647	1.53287	1.962	4.42261	6.08675	4.23992	2.73929	4.17194	2.11611	2.3531	1.64172	3.34401	2.74648	2.73749
ENSDARG00000008785	dldh	62.8121	119.719	67.5828	86.3996	126.062	167.813	91.0555	93.0984	94.3511	91.0556	81.7031	73.6031	105.93	100.804	86.9901	96.5837	100.744	96.997	72.4892	78.6357	112.387	135.673	117.261
ENSDARG00000008788	camk1gb	0.213391	0.079103	0.221095	0.620015	0.229736	0.049816	0.099462	0.359808	0.857146	1.35027	2.34338	1.68681	1.00142	0.769404	0.887709	0.075552	0.033895	1.07992	1.24729	1.68272	1.28437	1.83042	0.682969
ENSDARG00000008790	actr3b	1.76824	1.68094	2.56543	1.97912	2.57136	2.30392	2.73604	2.71798	1.84158	2.79011	2.72472	2.87778	2.27506	1.74009	3.59666	2.14866	1.44837	2.1813	2.07031	1.85037	3.96385	2.42491	2.28152
ENSDARG00000008796	her5	0	0.013456	0	0	0.037684	0.036127	0.040305	0.037137	0.0532	0	0	0	0.013896	0.034088	0.017159	0.012401	0	0.028104	0.018783	0	0	0.023117	0
ENSDARG00000008803	marcksb	0.079609	0.091162	0.175079	0.219574	0.071979	0.155947	0.610784	0.323956	0.457975	0.142793	0.069828	0.230526	0.098697	0.168677	1.01162	0.346949	0.090067	0.450804	5.48677	0.014569	0.109214	0.062444	0.020887
ENSDARG00000008805	orc3	2.53888	6.84094	0.703486	2.83636	1.41238	1.19158	1.00217	3.5529	2.3557	2.72411	1.36433	4.3956	0.944243	2.51696	2.60698	5.68212	3.69967	2.72068	3.60035	1.14309	2.07459	2.18807	1.28883
ENSDARG00000008807	bokb	1.47637	6.24459	1.20167	1.55153	1.65865	2.97433	1.04487	2.62694	2.62416	1.23042	1.06478	2.03732	1.55574	1.39831	1.29055	3.52921	4.5807	2.7622	1.33236	1.19744	2.57875	1.11318	2.51067
ENSDARG00000008808	eml2	6.05649	4.70113	7.60748	4.32352	6.02525	1.4655	2.79623	8.94995	5.8975	15.7478	10.7874	3.27622	9.62742	3.69795	20.4542	4.27866	1.68548	2.6244	2.73972	3.34008	12.4973	10.5321	7.98052
ENSDARG00000008811	cmtm3	0.797298	0.613685	0.907758	0.6581	1.28194	0.641191	0.079483	3.07587	1.62616	0.900874	0.291748	0.705149	0.81181	0.453761	1.67505	0.96291	0.469765	0.779385	0.861191	0.284102	0.778981	0.495775	0.527773
ENSDARG00000008816	glud1a	21.8471	10.2298	23.0891	20.9525	23.081	14.0022	17.2214	39.2464	20.0643	29.4695	26.4602	16.4908	34.6662	18.4929	36.3399	18.1248	12.4598	17.9495	16.6698	24.8387	32.2921	38.057	38.5491
ENSDARG00000008818	hsf1	1.15841	3.58613	0.968206	1.13845	2.47961	2.19517	1.34491	3.21216	2.71015	1.61513	0.980808	1.32099	2.41892	3.48668	2.2379	3.01235	3.28682	1.8559	1.63269	0.824487	1.5758	2.27275	1.62689
ENSDARG00000008829	chga	0.044257	0.021707	0.016117	0	0.054427	0.027967	0.07289	0.165001	0.076837	0	0.012496	0.192277	0.110382	0.008206	0.607192	0.053731	0.014335	0.086575	0.31197	0.036455	0.024902	0.012257	0.026863
ENSDARG00000008832	neu1	2.27505	5.32404	3.21163	3.76991	9.07884	5.47264	6.27195	7.62503	6.37328	4.94648	3.54338	1.36422	6.96789	4.53964	10.1163	6.18187	3.40189	3.80145	2.64451	2.59115	8.71059	5.25476	7.49389
ENSDARG00000008835	si:dkey-46g23.5	0.250217	0.344163	0.425391	0.76769	0.105472	0.258645	0.14947	0.18087	0.215809	0.610456	0	0	0.664906	0.147538	0.125277	0.321963	0.663131	0.512312	0.245207	0.550996	1.15844	0.246165	0.394983
ENSDARG00000008840	hmbsa	5.53357	16.1244	2.74138	4.76541	6.16388	6.53866	4.23915	8.28687	7.88365	2.49217	2.68023	7.21822	9.29448	13.4222	9.61205	15.1362	10.1233	13.1209	3.6912	2.1542	8.02168	7.52319	7.00221
ENSDARG00000008849	ENSDARG00000008849	0.150806	0.081352	0.00902	0.028767	0.018282	0.010711	0.061694	0.023313	0.02582	0.435398	0.136402	0	0.11865	0.242478	0.241756	0.026064	0.091906	0.009087	0.024291	0.018266	0.138834	0.008835	0.1385
ENSDARG00000008852	elp4	0.878845	1.37912	0.843821	0.762014	1.83783	1.55598	0.986847	1.20023	1.19147	0.739484	0.857156	0.727416	1.12152	1.05435	1.55351	1.08386	1.01387	1.2168	0.544815	0.4675	1.62697	1.88113	1.37059
ENSDARG00000008858	CYP7B1	0.452389	0.417369	0.296677	0.578333	0.890499	0.355728	0.625067	1.41914	1.23534	0.736067	0.523937	1.58441	0.704726	2.38317	1.45732	0.934114	0.3665	1.12344	0.887751	0.751003	1.18429	1.08124	0.379965
ENSDARG00000008859	mylipa	0.577791	1.07223	2.10509	1.0431	1.59605	1.33985	1.22264	3.86533	2.16794	2.48463	1.29144	1.41893	1.50153	1.80553	1.63072	2.07801	1.04526	1.32542	1.03201	0.744995	0.634436	1.65123	0.949913
ENSDARG00000008861	tfap2e	0.023983	0.004776	0.004592	0.014647	0.02459	0.011269	0.022112	0.021294	0.023029	0	0.01424	0	0	0.018702	0.007061	0.025531	0.018574	0.019019	0	0	0.011494	0.025272	0.027319
ENSDARG00000008866	ENSDARG00000008866	0.039174	0.074938	0	0	0	0	0	0.014626	0.074536	0	0.02726	0	0	0	0.027033	0.078145	0.083436	0.022138	0.150543	0	0.027163	0.036419	0
ENSDARG00000008867	rap1b	5.59374	7.71973	4.12772	4.46379	9.1751	6.31414	6.29293	14.4233	13.8414	6.96465	4.09883	8.2368	12.1519	9.72844	25.2201	10.3855	7.78432	6.76863	5.54606	6.73907	6.61571	9.6704	7.99133
ENSDARG00000008880	USP28	0.031768	0.017666	0.002648	0	0.004497	0.003808	0.004332	0.030898	0.005607	0	0.005471	0	0.016485	1.13746	0.010851	0.007842	0.018841	0	0.185699	0.005362	0.020455	0.014976	0.006598
ENSDARG00000008884	hprt1	45.4876	96.9128	30.4054	48.405	57.3166	87.0839	25.0864	57.0203	36.7077	22.5597	16.9453	52.0567	29.4185	34.2167	28.0609	74.0663	106.299	71.9742	32.3512	32.7405	31.5377	35.7926	29.3267
ENSDARG00000008886	msx1b	0.011229	0.024666	0.010228	0.032625	0.017269	0.022117	0	0.068073	0.21129	0	0	0	0.025496	0	0	0.011366	0.036452	0.038637	0.344296	0	0.015803	0.014137	0
ENSDARG00000008890	ctns	2.24301	1.42779	2.82141	3.57047	3.13953	2.94486	2.65062	3.81502	2.73428	5.0492	4.23157	3.65579	4.34267	2.26065	5.80366	2.02512	3.49104	2.49283	1.91514	1.83586	3.78763	3.39194	3.83859
ENSDARG00000008904	smarca2	3.16795	5.74155	3.50117	3.22233	7.93307	7.1212	5.59179	7.06959	7.42867	7.19486	3.705	2.43189	7.21965	8.47587	7.26398	5.07657	4.94244	8.05329	3.97261	4.08704	6.96598	8.28794	6.14131
ENSDARG00000008906	si:ch211-241e1.5	0.651612	0.192682	1.29355	1.38351	0.693784	0.64048	0.201757	0.891069	0.835554	1.58579	1.16811	0.162546	0.877536	0.628525	0.854146	0.473522	0.152557	0.316199	1.43444	0.986193	1.02284	0.893245	0.735611
ENSDARG00000008912	slc8a2a	0.010828	0.062386	0.049311	0.078648	0.008326	0.047892	0.029684	0.073795	0.084492	0.048937	0.007646	0	0.042982	0.180759	0.060661	0.140482	0.208648	0.013158	0.132798	0.079888	0	0.023836	0.022002
ENSDARG00000008920	mrpl53	38.7352	34.0151	14.3922	28.5949	21.6628	26.7135	24.6543	28.1902	24.3088	22.0366	21.4245	39.5288	23.8613	17.6696	28.0748	30.9818	29.6986	27.6511	28.5158	22.3173	49.0491	39.6398	24.0966
ENSDARG00000008931	renbp	0.208533	0.185374	0.351644	0.280425	0.482424	0.23717	0.167579	0.670452	0.326047	0.290814	0.204479	0.46949	0.73891	0.520047	2.65858	0.195385	0.129785	0.212179	1.03579	0.10385	0.161131	0.263019	0.18523
ENSDARG00000008936	sec11a	83.2174	44.9582	12.9781	36.5463	23.3891	22.5969	16.1509	61.4327	68.0184	35.0096	37.3633	62.3961	38.5681	43.8797	74.8995	64.0185	32.2409	46.1345	38.1052	22.7756	59.2072	78.2209	37.233
ENSDARG00000008946	ccdc127b	3.6741	3.14571	1.17774	3.75684	2.06137	2.1854	1.69459	4.71873	3.81166	3.13582	2.20487	3.8352	3.07714	4.99279	5.27462	2.87025	2.09197	2.83952	3.69944	1.27978	5.52573	3.25283	3.012
ENSDARG00000008947	rtf1	9.37287	17.0195	8.13159	10.9988	17.874	15.5918	10.4785	16.282	14.4304	10.4971	8.27868	10.6725	15.6388	16.1301	16.0078	14.2166	17.6061	14.6936	6.98772	6.06202	14.754	11.7178	15.7131
ENSDARG00000008948	pla2g3	0.402181	13.1045	0.59309	8.10543	2.8374	7.36658	0.567036	7.51769	2.15298	9.92528	5.71641	48.2572	40.7425	11.2849	14.9408	8.01237	3.04103	13.8167	2.98504	3.77984	10.2779	5.93047	2.11879
ENSDARG00000008953	pofut1	6.38326	3.61132	3.12427	5.04199	7.05461	4.4887	4.90766	7.16783	6.46202	4.58664	4.72998	5.03518	4.93703	5.07313	9.0257	5.52711	2.59801	4.71411	3.26724	2.73296	10.0402	7.9595	8.70235
ENSDARG00000008966	tbl1xr1b	1.45972	5.0998	1.24479	1.37243	2.82504	2.92324	1.87582	3.40101	2.7043	1.24364	1.0558	1.82926	2.91024	5.30644	2.73951	3.75511	5.52056	4.39878	1.14603	0.850144	2.05361	2.75482	2.21793
ENSDARG00000008969	fgb	6333.76	3600.02	3166.23	2932.36	4058.86	5226.51	3665.88	4183.59	5787	3183.67	2794.46	4472.12	2721.48	1457.37	3391.48	4663.9	3895.92	3644.72	3221.66	3239.24	3815.34	3153.9	2068.76
ENSDARG00000008976	MDN1	1.39675	11.5531	1.36081	1.6469	3.37343	2.79888	2.21889	4.38458	4.32766	2.1735	1.79523	1.93595	2.76596	4.79449	2.67521	7.01622	8.03447	4.79266	0.858883	0.5282	2.49271	3.13666	3.98657
ENSDARG00000008979	golga1	2.1417	6.85628	2.1186	2.2592	4.31364	3.50873	2.51622	5.58221	5.08036	2.96685	2.24996	3.189	4.47072	3.86691	5.64926	7.94619	5.47154	7.01487	2.73286	2.0469	2.56843	3.8051	3.54871
ENSDARG00000008982	casq2	0.075109	0.078942	0.04604	0.048892	0.015548	0.03211	0.058887	0.06848	0.031766	0	0.021417	0.049175	0.05733	2.7153	0.096315	0.049245	0.075081	0.08681	0.038747	0	0.014939	0.039564	0.00714
ENSDARG00000008983	sh3glb2a	0.742011	2.35836	0.895303	1.24809	1.92546	1.42399	0.812926	3.96987	2.29461	1.94116	0.68556	1.79435	2.15352	1.88449	3.21822	1.76948	0.952273	0.664352	1.10836	0.841337	0.722592	0.505603	0.43396
ENSDARG00000008986	e2f7	0.104052	0.030769	0.010935	0.116276	0.043084	0.04327	0.057051	0.142551	0.127123	0.253226	0.062176	0	0.09986	0.055796	0.274656	0.071896	0.11867	0.027541	0.619681	0.044291	0.289292	0.113521	0.010843
ENSDARG00000009001	pdia6	71.2138	24.7768	7.33845	12.8166	32.3246	40.5349	16.7514	29.8976	29.0898	25.9253	18.6945	25.7666	16.7795	15.1881	29.2272	27.4644	15.6535	91.4134	55.924	52.4473	97.5623	222.998	86.3987
ENSDARG00000009014	col11a1b	0.007069	0.037093	0.008761	0.041829	0.083628	0.020684	0.021082	0.097941	0.129077	0.145629	0.081585	0	0.069154	0.093643	0.186151	0.017172	0.021144	0.012869	0.490479	0.179986	0.029212	0.014093	0.023837
ENSDARG00000009018	rhbg	0.071147	0.051203	0.082594	0.031199	0.066058	0.092959	0.051633	0.036352	0.041617	0	0.034798	0	0.04545	0.165258	0.071737	0.066099	0.072267	0.079549	0.104438	0.052817	0.061237	0.03475	0.044179
ENSDARG00000009020	cnr1	0.020265	0.06736	0.013844	0	0.031167	0.014986	0.016667	0.019582	0.014669	0	0.007156	0	0.023033	0.01482	0.042576	0.02564	0.064612	0.034967	0.171481	0	0.024716	0.03764	0.034409
ENSDARG00000009021	chrna1	0.300984	0.672033	0.092934	0.039547	0.020934	0.096849	0.09043	0.243321	0.484026	0.36911	0.259538	0.595891	0.515778	0.233544	0.610062	0.590572	0.168088	1.40145	0.260844	0.044291	0.565351	0.775036	0.571621
ENSDARG00000009023	ANKRD28	1.89333	5.14809	2.37651	2.81456	4.34983	3.71042	3.99618	4.27171	4.30918	3.21822	2.50773	2.22958	2.89643	3.11757	5.40041	4.55105	4.70027	4.5867	3.29759	3.39091	3.64507	4.89178	4.01311
ENSDARG00000009026	ENSDARG00000009026	0.031234	0.064893	0.02268	0.010718	0.018441	0.026294	0.026563	0.04756	0.03789	0.016673	0.003908	0.026917	0.012557	0.148452	0.021981	0.037615	0.034759	0.034918	0.165426	0.003402	0.020062	0.024011	0.01999
ENSDARG00000009031	ENSDARG00000009031	1.90599	1.84284	3.19744	2.34325	5.2677	3.04804	4.13581	7.85656	2.73107	5.48072	5.70758	1.98428	7.20739	5.37635	7.1337	3.34212	2.54878	3.76683	3.14932	3.34399	7.00992	1.91449	5.59438
ENSDARG00000009040	si:ch73-141c7.1	5.83788	4.17012	5.99474	7.14059	102.822	52.669	77.4337	5.59153	5.42138	2.54476	1.1409	1.30988	255.373	57.5138	287.217	7.71781	85.8969	180.08	5.6978	2.32547	176.196	399.368	172.69
ENSDARG00000009046	nphp1	0.636117	0.378338	0.138776	0.451293	0.380189	0.379257	0.290573	0.349934	0.172593	0.167361	0.159056	0.064447	0.277009	0.225283	0.5103	0.724153	0.118068	0.11397	2.8538	0.097752	0.139841	0.470819	0.367936
ENSDARG00000009074	cbr4	34.4579	36.7734	34.9355	40.9766	36.8548	36.4168	25.4715	50.1672	44.8129	48.4756	44.7973	49.2379	32.8037	24.0699	40.3251	33.1234	24.6702	43.3145	58.8126	68.191	46.7475	55.7832	36.1101
ENSDARG00000009079	ENSDARG00000009079	0.021718	1.03045	0.039562	0.061543	0.214133	0.195606	0.102519	0.439458	0.312308	0.186627	0.087481	0.316925	0.178834	0.556409	0.717955	0.312523	0.515116	0.373643	0.131419	0.13485	0.206962	0.243921	0.676386
ENSDARG00000009087	cd74a	24.3807	61.4369	364.7	80.7076	115.008	122.651	107.456	787.37	276.238	426.882	97.4827	149.326	466.339	436.536	551.181	219.649	90.4403	89.2876	87.0865	207.261	93.1931	67.3234	92.3214
ENSDARG00000009094	gata2b	0.015463	0.033968	0	0.022464	0	0.022799	0.008479	0.06445	0.055956	0	0	0	0	0.050196	0.021658	0.031304	0	0.017736	0.03556	0	0	0.014589	0
ENSDARG00000009106	serinc1	21.597	32.0058	57.8263	52.3242	72.7102	85.2752	38.9548	44.661	57.9163	55.7777	47.3943	21.6185	40.3762	27.9773	35.8972	29.4435	40.6924	25.9606	43.4482	45.1546	38.2319	36.7507	50.7041
ENSDARG00000009113	pigc	1.01089	0.998244	0.848409	1.88227	0.452886	0.674015	0.721181	1.90427	2.25776	1.64347	1.34478	0.572967	0.756254	0.901304	1.19737	1.06145	0.922017	0.686625	0.993204	0.706118	1.49078	0.855695	0.744653
ENSDARG00000009123	sele	0.680767	0.847116	2.17756	1.70166	4.89259	4.63861	2.33247	1.95063	3.24602	1.33076	0.980895	1.39225	2.10899	2.88814	3.93567	0.761264	0.668947	1.2958	0.968098	0.643463	1.69353	1.86603	1.30502
ENSDARG00000009131	slc10a4	7.3962	24.1239	7.24773	6.29217	12.5129	11.8245	7.00463	12.8127	15.9752	9.06953	9.49887	8.98807	10.0054	6.51396	9.60051	23.7	18.237	14.3111	6.60982	8.42899	12.7503	11.8342	10.8728
ENSDARG00000009133	myo1eb	0.139868	0.203547	0.261164	0.142233	0.414088	0.312766	1.23853	1.50243	0.774054	0.885016	0.222242	0.238128	0.682318	0.447699	4.16778	0.548592	0.223	0.296784	0.235875	0.251543	0.260814	0.406873	0.203818
ENSDARG00000009134	hlx1	0.945566	2.05202	1.61609	1.6206	1.94302	1.86629	0.794251	6.32249	2.69806	3.89757	3.00765	2.53878	2.98517	3.30824	6.02543	1.65266	2.26026	1.66829	2.65796	2.00531	2.09583	2.01256	1.56958
ENSDARG00000009136	tp53bp2a	3.38813	7.56614	7.97255	9.33501	9.59202	9.23004	5.46366	8.40884	6.81618	7.76557	6.43626	4.35362	5.59993	3.45506	5.58138	7.03698	4.91244	6.46258	5.764	4.99505	7.80178	6.38695	6.83124
ENSDARG00000009142	ppp1r13bb	1.4027	3.71506	4.44722	4.02852	5.83413	4.75536	3.26321	5.92465	2.90297	2.77755	2.81812	1.43524	3.96846	5.53287	6.34145	3.28794	3.93715	3.7035	2.40161	1.51531	5.92645	4.24583	3.61431
ENSDARG00000009153	pla2g1b	2.17218	2.43267	2.49095	43.1434	5.77229	10.1853	5.31065	3.53499	27.1115	9.14147	8.23819	40.9482	18.9552	6.024	48.8971	0.612734	11.551	14.9485	88.6148	31.6066	4.0392	2.36017	1.46649
ENSDARG00000009160	kmo	85.5181	112.979	55.7622	84.9007	101.165	81.4576	64.527	72.9929	75.6831	85.3966	78.9565	119.216	69.7081	49.4143	74.8101	99.5679	81.9507	112.214	62.5287	79.8633	110.432	97.1785	97.4873
ENSDARG00000009161	ENSDARG00000009161	0.040756	0.053904	0.008941	0	0	0.028944	1.04011	0.074386	0.056831	0.35491	0	0	0.044532	0.036415	0.536173	0.029806	0.063261	0.078822	0	0	0	0.012348	0.013297
ENSDARG00000009169	mob1ba	8.08821	12.0415	4.38828	5.92352	7.7328	7.38767	4.28886	11.2753	6.45406	6.7698	6.5908	6.94879	7.7236	5.74336	11.3928	10.237	10.101	7.89011	6.73455	4.16989	10.6968	7.5543	8.50511
ENSDARG00000009170	ctr9	2.98516	8.57207	2.69837	3.86925	4.35035	4.74311	3.04681	5.86278	5.89827	3.56957	2.73527	3.71685	3.06811	4.05389	4.23882	7.44272	6.1928	4.71002	3.15496	2.08528	4.971	4.2504	2.98486
ENSDARG00000009178	zfand1	11.1299	3.28254	3.04784	9.08122	4.41972	5.79054	5.62325	4.78736	5.84653	6.48156	6.11241	15.7894	4.34605	3.03291	8.88269	3.39672	2.21015	5.0241	9.86551	9.70908	10.6678	8.54295	5.13613
ENSDARG00000009194	ENSDARG00000009194	0.190619	0.560935	0.172395	0.384677	1.25612	1.00131	1.56097	0.765846	1.20648	0.95276	0.335213	0.44712	0.9371	0.856939	0.575072	0.528937	0.342924	0.390038	1.36122	0.407418	1.21956	0.51009	0.23888
ENSDARG00000009196	anxa3a	0.073783	0.121556	0	0	0	0.012087	0	0.052114	0.071198	0.111158	0	0	0.013962	0.125457	6.04598	0.037341	0.01994	0.014105	0.018853	0	0	0.015469	0
ENSDARG00000009208	prkcda	3.12437	1.0783	0.776987	0.850181	1.48714	0.54404	2.16458	1.94307	2.29002	1.83807	1.30991	2.94326	1.20379	4.58017	5.11951	2.30418	0.859849	0.724102	0.790768	0.146371	0.251272	0.527182	0.416561
ENSDARG00000009209	slc9a6a	1.38784	3.15546	2.47526	2.00409	4.15903	4.61042	2.81501	3.34909	2.61156	1.86059	1.63096	0.988776	2.18266	2.19586	4.54865	2.82521	3.05787	2.7775	1.66789	0.949644	4.53468	3.73359	3.52941
ENSDARG00000009212	ppiaa	1034.38	1127.12	1148.25	1194.65	998.964	983.575	922.947	1819.97	1556.33	1329.59	1431.33	1320.66	1524.95	2700.98	1351.51	1194.39	970.58	1190.31	1106.03	1028.88	1122.04	1095.59	1179.99
ENSDARG00000009214	mfsd13a	0.850891	7.6741	1.68087	1.63309	4.12938	4.35865	2.68124	7.71169	5.94075	1.76023	2.1006	2.67037	5.64057	7.42319	5.93899	6.45829	8.59871	4.86173	2.84287	1.28432	2.27181	3.5627	2.37258
ENSDARG00000009215	cldn29	0.01596	0.017529	0.029073	0	0.122725	0.031283	0.035002	0.145129	0.092403	0.144263	0.022541	0	0.072405	0.103613	0.268236	0.096924	0.051718	0.018305	0.048935	0	0.157223	0.040152	0
ENSDARG00000009217	tom1l2	2.23954	4.12903	3.90087	4.26177	6.128	4.81406	3.37838	4.22252	4.24064	4.6857	3.80779	1.84	3.22565	3.24876	4.77239	4.57285	2.78169	5.7096	3.77543	4.30018	6.93356	6.66513	5.75774
ENSDARG00000009218	MARS2	1.77026	2.45429	0.792988	2.27658	1.60676	1.68296	1.73439	1.35272	1.26017	1.63953	1.12718	1.97632	2.36503	3.18275	3.13993	1.82186	1.30485	1.89246	1.47934	1.07059	2.50154	2.87028	1.5529
ENSDARG00000009242	fev	0.562144	0.845249	0.828294	0.899771	0.845406	0.463901	0.77511	1.02945	0.397867	0.338847	0.165883	0.720277	0.815887	0.647186	1.67257	0.848335	1.18483	1.14332	0.808454	0.591358	0.208859	0.40211	0.228643
ENSDARG00000009250	etfb	229.667	197.842	182.376	251.07	229.483	270.784	215.975	212.552	218.461	315.173	265.393	259.256	289.758	139.829	178.503	177.214	190.874	163.345	156.531	193.351	307.971	230.462	264.455
ENSDARG00000009252	napepld	2.35292	3.03852	3.0715	3.82102	2.59324	1.55633	3.68498	4.25827	4.319	3.14929	1.93637	2.13748	2.32173	2.49394	4.5546	1.89473	1.15367	0.959684	1.69318	1.41032	1.8456	3.91735	3.87657
ENSDARG00000009253	rtraf	28.2236	30.8104	13.2743	33.0099	13.8285	13.9736	10.6872	26.0844	29.8293	17.9262	17.5831	36.769	16.3008	21.5537	25.2523	30.2428	27.3534	30.6689	12.655	10.3242	24.7731	21.5161	14.2921
ENSDARG00000009262	FAR2	0.019734	0.138435	0.169599	0.159125	0.858298	0.516788	0.506714	0.34861	0.110983	0.267577	0.046412	0.106563	0.360282	0.121886	1.05857	0.138905	0.177479	0.471128	0.134343	0.149285	0.393089	0.272132	0.779031
ENSDARG00000009266	uevld	1.70367	1.59673	0.579323	0.725989	1.70019	2.39991	0.705774	3.5862	3.21124	1.16355	0.866245	0.810304	1.33114	1.32892	4.44357	1.38408	1.32536	1.62404	1.13762	1.13129	1.71563	3.53373	1.89764
ENSDARG00000009267	zgc:136439	30.2192	14.0845	24.8471	68.8883	49.0067	40.2718	63.2379	18.466	17.7224	58.2155	33.7059	54.5059	36.4467	16.5159	32.527	12.6092	10.5607	20.1429	45.9199	41.4899	34.238	88.127	83.7136
ENSDARG00000009273	ppm1da	0.20746	0.396906	0.188962	0.137775	0.264367	0.19809	0.0715	0.7993	0.48904	0.160739	0.108834	0.115332	0.302528	0.351848	0.63095	0.342791	0.240104	0.231152	0.50889	0.153067	0.333674	0.33178	0.248925
ENSDARG00000009280	smyd1a	0.042155	0.08815	0.012791	0.017487	0.089979	0.078879	0.009542	0.082762	0.052269	0	0.034857	0	0.022585	0.039951	0.087111	0.026399	0.029256	0.050722	0.497184	0.011101	0.00847	0.040787	0.029895
ENSDARG00000009281	dnm1b	0.024438	0.015745	0.01032	0.160055	0.008713	0.010988	0	0.02379	0.019599	0.102416	0.008144	0.110227	0.012856	0.005268	0.023796	0.017223	0.03194	0.019522	0.267676	0.010449	0.023918	0.023624	0.008449
ENSDARG00000009285	rpl15	1480.99	1540.28	1840.17	1802.78	1189.5	1165.14	1497.63	2156.51	1836.63	1545.11	1689.8	1558.85	1398.53	3206.79	1379.17	1626.35	1427.29	1519.92	1577.83	1746.98	1302.31	1140.13	1288.99
ENSDARG00000009299	dusp8a	0.567561	2.78388	1.12199	1.0919	3.64769	5.88562	3.18241	4.92367	2.30884	0.792645	0.336167	1.42183	3.87407	1.45202	5.77829	3.30093	1.98915	3.96082	1.33156	2.23364	2.12595	3.21729	2.63039
ENSDARG00000009311	pvalb6	0.382083	0.151222	0.214436	1.13816	0.156051	0.154432	0.242799	0.154879	0.1589	0.461864	0.457054	0.165696	0	0.430492	1.04959	0.318454	0.165578	0.183983	25.435	0	0.023969	0.531798	0.576821
ENSDARG00000009313	napsa	1.61229	3.04348	4.53263	1.74328	4.72139	3.64339	2.40186	18.2612	7.32832	8.68828	3.08533	2.38023	14.8328	8.17431	26.8673	5.93161	2.85066	2.37859	1.5986	2.45907	2.63158	3.14729	2.50948
ENSDARG00000009315	clgn	2.6161	4.79382	1.59297	2.5053	3.38665	2.56657	2.91014	3.95485	2.93324	2.37794	1.47245	1.61141	1.93389	2.02417	3.34337	4.91368	1.91021	3.44394	8.08109	1.61746	1.93338	3.34062	1.92707
ENSDARG00000009336	aif1l	0.506514	0.434778	0.985573	0.594266	2.99687	1.66113	2.76334	6.37736	1.44111	1.78921	0.130463	0.712722	8.00968	4.54664	19.4524	1.73751	0.406239	0.652686	1.49701	0.292082	0.295798	0.626628	0.607792
ENSDARG00000009341	nrap	0.121963	0.120097	0.009346	0.061375	0.082575	0.04479	0.042895	0.079535	0.145798	0.019422	0.031882	0	0.032624	0.217445	0.046346	0.166699	0.256092	0.176436	0.047208	0.034067	0.020216	0.061066	0.061548
ENSDARG00000009342	txndc5	5.53189	13.6461	2.5392	4.97177	6.03317	4.88109	4.51565	14.318	13.0993	9.41588	6.68002	9.09904	7.50601	8.49004	17.7709	12.7363	8.06552	13.0406	6.02093	4.57863	9.85004	12.1107	4.966
ENSDARG00000009346	caprin1a	1.67189	5.26757	0.617305	1.02889	2.09846	2.38552	1.80522	4.05554	2.88694	1.71288	0.785646	2.44455	2.31044	2.82554	4.65325	3.82773	3.59436	2.37443	2.38197	0.731996	2.37721	2.67037	1.50868
ENSDARG00000009350	atg3	12.451	16.1692	8.5683	12.6005	9.46872	8.30306	5.81811	15.3275	12.6727	14.2404	11.3555	15.7669	11.8505	10.3202	16.2317	15.2962	11.5122	13.9154	11.7569	8.51721	15.851	14.0544	10.6095
ENSDARG00000009351	fgf6a	0.106545	0.468085	0.432293	1.88552	0.208552	0.152328	0.053031	0.506459	0.672957	1.05065	0.191524	2.92118	0.450419	4.24913	0.515516	1.25491	0.188329	0.988748	0.014859	0.553851	0.29989	0.115751	0.183701
ENSDARG00000009372	diras1b	0.063839	0	0	0	0	0	0	0.097087	0	0	0.045082	0.31053	0.036203	0.148102	0	0.096924	0	0	0.19574	0	0	0.040165	0
ENSDARG00000009386	MPP4	0.099709	0.154832	0.198696	0.422309	0.316086	0.459044	0.548496	0.204823	0.682008	0.639791	0.299038	0.172842	0.126884	1.14907	0.659669	0.050219	0	0.021055	0.606912	0.557159	1.35887	0.394143	0.319818
ENSDARG00000009387	ENSDARG00000009387	0.201192	0.662161	0.367477	0.581373	0.710774	0.695961	0.263014	1.18721	0.934997	0.839708	0.448372	0.514756	0.660112	0.539977	1.25588	0.783904	0.787337	1.13791	0.480843	0.625599	0.524132	0.707733	0.473767
ENSDARG00000009390	npl	22.5811	24.5641	42.2384	56.1312	25.9373	31.604	17.3782	31.225	35.6082	27.1465	11.2011	22.4424	19.3439	4.53932	12.9389	33.5565	21.5826	21.1238	33.5478	21.1733	27.9491	14.6338	26.6275
ENSDARG00000009401	vcanb	0.09155	0.038645	0.124512	0.065119	0.952561	0.099552	0.028634	1.07495	1.04179	0.178652	0.038382	0.072104	0.759719	0.282173	0.783118	0.124913	0.076419	0.065031	0.289088	0.274958	0.053134	0.101689	0.11174
ENSDARG00000009402	ENSDARG00000009402	0.087185	0.134062	0	0	0.007873	0.013405	0	0.197564	0.087767	0.057845	0.019431	0.083205	0.123562	0.340638	0.438838	0.114672	0.051836	0.030833	0.043986	0.014324	0.090059	0.092367	0.018228
ENSDARG00000009418	mef2cb	0.549792	1.91227	1.36931	1.18526	2.33918	1.55932	0.897167	1.80211	1.98931	1.15087	1.00296	0.461292	1.28206	1.56848	2.80384	1.61722	1.77135	2.19941	1.83421	1.77045	1.23804	1.15447	0.77722
ENSDARG00000009430	tmem30c	10.7657	8.72954	4.47699	6.64449	10.4663	10.3622	6.26634	9.71073	9.39113	5.80006	4.70983	6.57357	11.2034	8.36628	15.4202	9.56852	7.59438	8.77843	4.85048	5.51322	9.61429	10.6528	8.02528
ENSDARG00000009436	ubxn7	1.51356	1.35594	1.27695	2.55343	2.51007	1.76879	2.12632	1.88594	1.83225	2.77412	2.2923	1.89999	2.01019	1.13233	3.08704	1.60965	0.429453	2.15697	1.8927	2.04015	2.75711	4.70497	3.24078
ENSDARG00000009438	myog	0.030155	0.013773	0.027466	0.109516	0.019213	0.02717	0.055112	0.055022	0.021824	0.045429	0.010647	0.073341	0.028501	0.016314	0.031677	0.030483	0.02442	0.048989	0.01541	0.013905	0.028292	0.072936	0.026521
ENSDARG00000009443	amy2al2	6.99272	6.41813	3.64466	62.7094	33.0929	32.8461	26.6594	3.42761	22.5952	0	0	7.42161	0.042207	1.99377	40.1196	4.23121	5.69791	20.015	173.819	35.0409	4.68714	4.09014	2.28113
ENSDARG00000009447	atp5mc3b	590.663	527.496	381.923	572.338	684.237	695.508	760.253	576.239	537.307	454.489	544.292	445.855	635.597	658.156	484.461	509.193	475.079	609.137	350.957	428.251	912.1	660.242	831.255
ENSDARG00000009459	slc35e4	0.910651	1.66728	0.934376	0.712317	1.70598	2.27174	0.846037	1.8494	0.950211	0.183539	1.12142	0.248545	0.782936	0.910072	1.47506	0.869805	0.781745	0.232857	0.992096	2.07686	0.471102	0.809805	0.542853
ENSDARG00000009466	rgs9bp	0.071298	0.089568	0.078053	0.103742	0.142776	0.589611	0.524673	0.305589	0.444469	0.71006	0.665682	0.208422	1.24733	6.49337	2.52404	0.043369	0.104138	0.647067	0.240858	0.368821	6.44203	1.93588	0.580445
ENSDARG00000009470	hnf1a	12.7266	11.6428	5.7629	16.4761	9.72118	7.69019	8.61728	10.9181	14.8306	16.4253	9.9672	13.8293	4.05367	3.08477	7.29915	8.46069	7.04242	13.3911	15.6168	14.7204	16.5945	11.7142	12.9726
ENSDARG00000009471	ENSDARG00000009471	3.47636	0.026624	0.015527	0.016509	0.066894	0.019737	0.016848	0.050416	0.034735	0	0.016051	0	0.012889	0.043849	0.048611	0.037564	0.039528	0.062258	0	0.095575	0.024883	0.01779	0.015395
ENSDARG00000009472	med19b	1.27053	2.93578	0.78446	1.23553	2.38245	2.6986	1.36565	2.8427	2.15432	0.686411	0.784172	1.03427	2.44602	1.91565	2.74401	1.90617	1.98759	2.43872	1.18747	0.644313	2.41521	2.09196	2.09399
ENSDARG00000009473	ppardb	16.1215	17.4001	21.3719	35.8837	26.1876	20.3491	16.1628	20.7408	22.2634	34.5224	18.9175	20.9212	12.617	11.8121	14.7573	12.6799	12.2025	16.6705	21.6673	24.266	24.0379	22.8202	25.0811
ENSDARG00000009477	prkar2ab	0.068758	0.066994	0.069446	0.088609	0.060207	0.037471	0.142114	0.104006	0.130102	0.206757	0.053843	0	0.040024	0.050274	0.096109	0.015446	0.057233	0.025855	1.39099	0.267207	0.600883	0.637581	0.568078
ENSDARG00000009480	pdcl	2.61254	3.85885	2.33065	3.08671	3.59837	3.42117	3.028	5.54005	3.99693	3.2135	2.38794	2.37275	5.15735	3.34317	7.9262	3.81589	3.32216	3.4659	3.02931	1.81473	4.95087	4.92411	3.11872
ENSDARG00000009482	slc38a8a	0.021435	0.011771	0	0	0.016483	0	0.023507	0.032487	0.015513	0	0	0	0.036468	0	0.015011	0.021696	0.017375	0.053469	0.049293	0	0.030166	0.014041	0
ENSDARG00000009484	arf1	2.98058	7.26725	2.41482	3.94057	5.4338	5.6693	2.84163	8.62426	6.37815	5.16701	2.33361	5.85237	7.8306	5.99578	13.1262	6.49931	6.82732	7.265	2.59565	2.27945	2.69684	4.47699	3.03478
ENSDARG00000009488	gipc2	2.15671	6.4276	1.45666	2.15995	1.67511	1.61436	8.99584	9.65468	7.4698	7.57942	1.06219	1.26147	5.53948	1.81208	17.1197	6.61466	3.31949	1.50706	2.75654	1.51476	1.12161	2.3216	2.9276
ENSDARG00000009493	MAP3K13	0.247513	0.581721	0.408145	0.368552	0.404099	0.388984	0.232021	0.617489	0.615649	0.75437	0.371468	0.299647	0.361359	1.08444	0.751674	0.491886	0.390902	0.471518	0.376228	0.725929	0.563244	1.05469	1.17265
ENSDARG00000009494	xrcc1	1.64375	1.53738	0.534517	1.37309	1.30902	1.37228	0.786062	2.72198	2.07524	1.73104	0.886664	1.20847	1.14904	1.27395	2.46424	1.49158	0.656804	1.33373	5.14182	0.604445	1.03204	1.87073	1.08498
ENSDARG00000009499	SYNE1	0.9991	1.18843	1.03029	0.831752	1.1529	1.27058	1.37195	3.36138	1.89631	1.06484	0.664909	0.208539	1.24656	8.14707	2.54592	1.41854	0.215209	1.74527	0.758771	1.14482	0.923244	1.69117	0.903933
ENSDARG00000009505	prelid3b	26.6032	184.251	24.7599	14.3803	308.036	215.055	253.589	93.1458	60.977	14.9704	10.6739	30.0019	178.881	36.2376	117.46	123.499	208.754	538.657	13.0746	17.5039	106.237	152.67	167.108
ENSDARG00000009511	tnfa	0.066078	0.018144	0.105326	0	0.127031	0.064949	0.126806	2.49117	0.478224	0.149325	0.069996	0	1.46144	0.337067	1.41138	0.21737	0.053533	0.018947	0	0.060942	0.139491	0.031171	0.044758
ENSDARG00000009524	rnf150b	1.88323	1.30951	3.24705	2.85101	4.89325	3.59819	3.96722	2.08029	2.44916	3.43447	2.49186	1.15713	2.97241	2.25301	3.44016	1.19745	1.30089	1.22778	1.65126	1.4626	5.37273	3.88803	5.39332
ENSDARG00000009525	tial1	25.362	33.5737	21.2151	23.9254	37.6407	29.9894	21.6265	54.1598	39.3025	31.6062	20.3577	27.7471	44.4005	38.0606	49.4341	39.1099	35.4007	37.358	18.5959	18.4424	34.8314	28.2991	28.5597
ENSDARG00000009534	wls	1.60834	36.4837	3.96577	5.14023	5.07959	18.0839	4.09426	11.9006	14.7411	6.80178	2.26348	6.14701	7.27714	4.95447	15.9455	56.2565	3.91826	17.4787	6.93928	7.76623	6.4751	3.93797	11.1819
ENSDARG00000009544	cldnb	0.13844	1.65568	0.112086	0	0.354858	0.453584	0.607249	1.44542	2.11519	0.139044	0.15208	0.748244	1.08169	1.41238	4.76132	0.45152	0.598169	0.17643	0.212242	0.680956	0.736029	0.222523	0.416765
ENSDARG00000009549	UBR4	5.12584	9.10375	2.41984	3.74537	8.58699	8.30905	4.82836	8.96403	10.4529	6.31489	5.64141	3.96876	5.13412	5.99756	5.01546	9.77155	6.30091	6.26756	7.11981	5.02799	10.6913	8.76244	6.70227
ENSDARG00000009550	foxi3b	0.024488	0.008965	0.052043	0.023716	0	0.016073	0.143216	0.074212	0.082705	0	0	0	0.018516	0.022711	0.04573	0.075073	0.01346	0.028087	0.012514	0.015051	0.011487	0.041072	0.033173
ENSDARG00000009553	gng3	0.013078	0.073568	0	0.037997	0.06034	0.038564	0.014341	0.061059	0.01893	0	0	0	0	0.039917	0.036634	0.0924	0.09469	0.015	0.120299	0.048246	0	0.07403	0
ENSDARG00000009557	wrap73	1.51817	1.14489	0.963326	1.49255	1.82759	1.24005	1.11837	1.40829	1.42161	1.43403	1.13101	1.24942	1.31443	1.08601	2.14791	1.24636	0.662403	0.953128	2.64065	1.01722	2.1157	1.52989	1.86259
ENSDARG00000009567	ENSDARG00000009567	0.020771	0.028619	0.014379	0	0.12498	0.023254	0.032149	0.064957	0.076996	0	0.0016	0	0.043459	0.074681	0.037963	0.028533	0.053296	0.038102	0.024955	0.014559	0.038086	0.033415	0.035193
ENSDARG00000009568	CA10	0.01504	0.017413	0.013699	0	0.080958	0.044352	0.098957	0.113977	0.076439	0.067975	0.009478	0.07316	0.017058	0.034873	0.105326	0.030447	0.02437	0.034501	0.034587	0	0.010583	0.018919	0.020375
ENSDARG00000009585	papola	12.4916	22.0596	11.4959	17.0732	24.5861	21.8369	16.5466	26.4603	26.0821	18.8061	14.5371	14.1353	18.2656	22.5875	21.7884	23.5114	22.4579	19.6898	12.0497	9.88524	21.4626	18.9895	18.9601
ENSDARG00000009594	nr1d2b	21.3501	16.3453	23.5355	28.4475	20.0302	10.6978	14.6879	23.3313	30.5171	20.2279	22.3322	13.5745	6.89315	7.98281	22.9546	26.2824	4.68388	26.3483	23.8716	29.0519	26.5419	19.9638	26.816
ENSDARG00000009607	ccnc	4.73789	3.68611	3.2779	5.6367	5.13195	4.91027	3.2071	5.1382	4.82963	5.12945	3.60322	3.35014	5.12142	3.59408	6.82705	4.17281	2.35757	2.52631	3.86656	3.14907	4.13503	6.33196	5.07235
ENSDARG00000009610	ENSDARG00000009610	0.12843	0.076539	0.027364	0.136699	0.088233	0.085707	0.069839	0.190327	0.304612	0.054312	0.089106	0.029227	0.088621	0.139202	0.263589	0.069856	0.082751	0.186757	0.590392	0.055414	0.148347	0.09626	0.118025
ENSDARG00000009612	chia.3	0.075459	0.262896	0.116256	1.33626	0.194848	6.90497	993.116	0.035967	0.136685	0.080135	0.883989	0	2.92002	1.89217	34.5658	0.036281	0.319136	0.393524	0.494182	0.134198	0.220423	0.273855	1.85352
ENSDARG00000009624	ENSDARG00000009624	0.081938	0.133728	0.06397	0.092478	0.086573	0.141886	0.033374	0.160296	0.115591	0.063485	0.06613	0.136653	0.122141	0.173701	0.226245	0.074272	0.128969	0.12351	0.107673	0.0475	0.065892	0.103093	0.052852
ENSDARG00000009626	nrbp2b	3.61295	2.16925	4.56527	5.92792	17.4802	9.95384	8.837	5.70458	7.21851	5.9791	6.34227	2.90033	8.22079	8.5023	10.6867	2.96096	2.64165	5.41758	3.04224	3.36813	8.07646	8.68342	9.95778
ENSDARG00000009629	unc119.1	0.199106	0.284742	0.259988	0.190214	0.438992	0.455594	0.166556	1.61753	1.2855	0.449754	0.225617	0.305719	1.11677	0.722665	1.86234	0.482904	0.309741	0.744362	0.935434	0.140079	0.169528	0.382195	0.216401
ENSDARG00000009637	rcvrn3	0.020236	0.053345	0.01106	0	0.052905	0.031852	0.02663	0.019274	0.241351	0.036586	0.011458	0	0.009181	0.023217	0.078631	0.092729	0.095365	0.048836	0.043661	0.007466	0.062657	0.046503	0.043865
ENSDARG00000009640	psmb1	46.5882	35.9457	25.8015	37.6926	31.173	30.0529	30.2279	52.9513	53.9346	51.1428	41.4083	48.0007	27.8939	35.4423	57.2318	38.0049	27.9342	28.9728	43.3702	31.6949	49.2493	52.3725	39.4071
ENSDARG00000009653	lhfpl2a	0.18878	0.309301	0.295831	0.079729	0.217482	0.19519	4.21925	0.482493	0.310373	0.56811	0.406216	0.871598	0.313788	1.3557	0.845337	0.195029	0.448048	0.353439	2.09515	0.687259	0.96417	0.378529	0.208442
ENSDARG00000009657	fgfr1op2	7.91182	9.96712	12.4055	15.4896	15.3344	15.9737	10.5495	7.51649	6.71731	8.29114	5.8739	6.74449	10.1493	4.82723	11.3354	7.06945	6.67056	7.56975	8.97686	10.403	8.79313	8.20421	11.212
ENSDARG00000009673	ENSDARG00000009673	0.052312	0.210669	0.244422	0.075995	0.277219	0.299916	1.54368	0.924645	0.819771	0.079086	0.111251	0.429987	0.303522	0.116201	1.29758	0.22098	0.07212	0.100003	0.241187	0.167833	0.17178	0.193702	0.294716
ENSDARG00000009677	dlg1a	2.78274	1.6435	2.28361	3.14129	3.05984	3.95934	1.13628	2.26343	3.32276	1.93761	2.56601	1.7843	2.87598	4.786	3.42482	2.28574	3.36857	1.47612	2.24923	2.55489	4.31832	1.86583	2.11087
ENSDARG00000009681	med27	3.45521	2.03687	1.35565	1.8919	2.4934	2.3642	2.09844	3.22257	2.89612	2.28232	1.65168	1.29283	2.56229	2.31709	4.15059	2.94062	1.74408	1.47137	2.15956	1.07852	2.79951	3.24815	2.73636
ENSDARG00000009685	ppa2	6.69956	5.30841	4.8135	5.8956	6.21395	4.21581	4.18937	5.31094	4.69839	7.71507	4.84488	5.2277	7.6107	6.34946	9.32509	5.71986	3.8719	5.81301	6.2859	5.2028	10.197	8.85212	9.68515
ENSDARG00000009689	daam1b	6.44705	17.1623	10.1241	10.8052	12.8392	11.3821	10.1695	12.627	17.0046	13.1558	10.2991	10.9244	9.10654	6.14074	9.09001	17.0756	44.2858	27.3914	11.0685	12.1558	14.416	21.9371	28.3327
ENSDARG00000009693	llgl1	0.641972	0.61547	0.856942	0.72558	1.98458	1.05273	1.03807	2.89852	1.40399	1.12104	0.582591	0.398444	1.79388	1.02281	2.34381	1.87144	0.515662	1.47464	0.561127	0.492494	1.92257	2.04341	1.94943
ENSDARG00000009702	ENSDARG00000009702	1.54014	2.11407	1.03893	1.36995	3.23293	3.81162	2.669	6.52911	6.65317	4.95513	1.99224	2.92223	6.95179	2.14097	6.6012	2.04914	2.71022	2.52388	1.85764	1.21186	3.39662	3.518	3.22389
ENSDARG00000009724	rpn2	131.184	121.238	53.3858	74.9287	69.3203	86.0073	35.7537	165.569	183.817	85.7294	140.22	62.9995	66.5854	118.465	124.072	144.249	64.975	82.3	72.6136	61.773	145.854	207.605	127.661
ENSDARG00000009727	twf2b	0.175906	0.510886	0.04636	0.148455	0.207848	0.214151	0.099225	0.527062	0.357937	0.092373	0.055913	0.198836	0.266581	1.875	0.346917	0.355784	0.119123	0.082093	0.235002	0.116425	0.496415	0.182786	0.053629
ENSDARG00000009733	KIF21B	0.103361	0.369914	0.200469	0.085287	0.517322	0.401355	0.268226	0.68796	0.290355	0.209256	0.317327	0.155768	0.475253	0.569676	0.448397	0.292649	0.299624	0.298183	0.222851	0.128451	0.135199	0.400676	0.324236
ENSDARG00000009735	gigyf2	2.1378	7.964	2.10653	2.88582	4.93807	4.9727	3.56469	5.95838	5.19744	3.85947	2.5127	4.6442	4.22588	6.00592	4.97519	5.72351	7.61744	4.90398	3.49381	2.65236	3.83897	4.71074	4.1172
ENSDARG00000009738	cacnb4a	0.012151	0.03333	0.038697	0	0.12368	0.023863	0.020363	0.067234	0.140561	0	0.017144	0	0.027535	0.200287	0.017001	0.012722	0.009834	0.03533	0.01861	0	0.029755	0.037422	0.041164
ENSDARG00000009740	ppp1r7	3.43641	2.06128	0.990282	2.29395	3.5783	2.55069	5.16637	4.43265	3.24103	2.92491	2.29423	3.39983	2.71582	3.11511	6.4984	3.11303	1.57287	4.44621	3.64121	2.32773	5.7196	6.19073	3.48926
ENSDARG00000009743	efhc1	0.06267	0.132709	0.201037	0.280596	0.172455	0.183057	0.015129	0.182154	0.139789	0.124711	0.107174	0.134222	0.179952	0.09547	0.193235	0.151284	0.115189	0.105172	8.101	0.063621	0.084249	0.200863	0.224422
ENSDARG00000009745	fbxw2	3.83368	10.5602	2.1586	3.21175	4.93859	5.68557	3.01494	5.82193	5.60013	3.82161	2.884	3.10668	4.95135	5.32969	5.85869	7.46184	7.93057	5.86025	3.06842	2.54495	4.59759	5.76774	4.60434
ENSDARG00000009748	dffb	1.5453	0.847385	1.23866	2.27815	1.6958	1.38485	0.980745	2.21453	2.42948	3.43308	2.30141	0.953525	2.45459	1.20444	3.24314	0.892852	0.733203	1.0258	1.5214	1.06212	1.98282	1.3639	1.79248
ENSDARG00000009753	sf3b6	62.3032	45.6869	17.98	35.7135	35.7076	32.7592	32.6985	49.2644	46.3214	37.2666	25.5143	62.8093	40.0493	34.0081	53.139	49.4301	37.4947	32.006	27.3304	19.5123	44.7281	37.1783	35.4745
ENSDARG00000009754	zc3h11a	11.0879	23.3504	7.11147	6.83267	22.9939	22.8229	15.7532	20.5711	17.4115	11.2777	7.18534	13.3175	17.2808	17.956	17.7709	20.5076	21.091	16.8842	7.62461	7.67662	18.3956	17.0408	14.9328
ENSDARG00000009764	srek1	0.434271	0.18665	0.33169	0.470244	1.033	0.524693	0.647809	1.64307	0.749658	0.877798	0.422897	0.314915	1.18402	1.53962	1.8815	0.588337	0.262242	0.355207	0.831236	0.507512	1.4122	0.814381	0.822209
ENSDARG00000009771	ppme1	14.5971	14.2914	8.58121	12.1253	14.5859	15.2021	10.4677	12.7723	13.4942	14.4904	9.54978	13.9401	12.6968	8.99533	17.736	15.4281	9.38832	12.6541	12.7549	13.2977	16.7122	18.0304	13.5636
ENSDARG00000009779	mcl1a	29.7311	32.6433	55.9955	43.4237	55.6097	54.1438	65.0453	75.5565	74.4642	46.0605	25.9765	19.4753	52.2213	38.7783	74.0774	44.0705	43.1446	21.2516	19.4604	19.3436	48.7257	42.5516	45.4703
ENSDARG00000009782	myh11a	0.470702	1.19685	2.56917	1.17654	6.2137	2.00925	0.852177	15.003	6.1017	3.95693	0.997059	1.16317	2.61872	2.26783	6.54828	1.77995	1.5062	1.74578	1.55441	0.551339	2.59325	1.22281	1.15127
ENSDARG00000009783	slc49a4	2.18879	1.51839	4.52029	5.20126	8.44321	7.3201	4.3744	2.62796	1.74811	5.2951	3.27619	0.86624	3.24065	1.92791	4.10229	1.57007	1.34399	1.02665	2.34217	2.94762	6.83261	6.2022	7.98008
ENSDARG00000009796	klc1a	1.2618	1.8334	1.45299	1.09732	4.51467	3.41809	2.2871	3.62055	2.5973	1.38338	1.64149	1.40712	4.10781	3.02177	4.53978	1.88097	1.89016	2.84259	2.1032	1.57855	3.25253	2.44535	3.75881
ENSDARG00000009806	smfn	7.9012	12.259	3.44093	5.48808	3.92076	3.23286	4.71583	9.84959	7.76247	3.82079	4.51481	7.96738	4.64431	10.0824	6.77122	11.7522	6.52774	4.71941	6.03471	2.43645	6.84091	6.1064	4.13355
ENSDARG00000009822	her4.4	0	0.082083	0.025317	0	0.054444	0.043039	0.027047	0.032711	0.053673	0	0.013084	0	0.023	0	0.03552	0.06132	0	0.019404	0	0	0	0.01613	0
ENSDARG00000009823	pou3f1	0.005802	0.020557	0	0.014619	0.023215	0.038721	0.005518	0.030504	0.007289	0	0	0	0.005707	0.023333	0.014094	0.020371	0.040763	0.028855	0	0	0.028324	0.006329	0.006816
ENSDARG00000009825	mmp23bb	0.027506	0.040497	0.020935	0.02257	0.023894	0.023032	0.017037	0.047094	0.012292	0.140437	0.120688	0.075574	0.052864	0.237754	0.097921	0.063003	0.03776	0.026966	0.071973	0	0.021865	0.024553	0.031571
ENSDARG00000009830	hdlbpa	220.414	363.195	181.2	207.18	250.336	297.812	174.751	322.78	314.092	231.26	280.847	152.474	243.458	473.56	262.664	370.957	253.38	299.706	184.159	185.497	273.632	395.289	280.187
ENSDARG00000009837	agk	10.7707	12.1868	3.00987	8.17554	4.00029	5.41538	4.02561	6.39701	5.62166	5.34354	3.78223	7.93649	3.92901	6.2937	5.48112	10.2078	8.46722	5.53951	3.15388	3.27119	10.1413	7.68536	4.98913
ENSDARG00000009839	fam117bb	0.348952	1.2167	1.46911	1.57712	1.16875	0.62708	0.765597	1.33438	0.954073	1.12152	1.02952	0.377203	0.809151	2.12163	1.15126	0.75157	0.741301	1.12067	1.08173	0.54353	1.1243	1.12666	0.924433
ENSDARG00000009844	dusp23a	0.136242	0.099739	0.096498	0.527689	0.186215	0.133889	0.182566	0.286732	0.04395	0.410428	0.064129	0.147243	0.154495	0.140371	1.01752	0.137874	0.098012	0.156235	0.278441	0.139586	0.1065	0.285801	0.041007
ENSDARG00000009851	wdr41	2.03644	1.8403	1.81103	2.28552	3.21475	1.91139	1.88486	3.70915	2.94124	2.17255	2.07791	1.98396	3.92379	3.73545	4.54939	2.23663	1.52444	2.08834	1.61905	1.97482	2.51109	3.17456	2.47649
ENSDARG00000009862	dcps	2.72762	2.90994	0.473772	1.28639	1.1105	0.98053	0.45778	2.458	1.89112	1.15343	1.05135	0.73397	0.797859	0.918695	1.68363	2.94798	1.63702	1.5211	1.45118	0.48242	1.78554	1.337	0.767861
ENSDARG00000009864	ddx55	3.17885	8.72883	1.93446	3.02956	3.55061	3.25602	2.72019	7.04379	5.62068	2.84011	2.67325	5.25523	5.27814	8.4419	4.06616	6.53848	7.10796	3.7155	1.66515	1.33548	4.02115	3.3569	3.25581
ENSDARG00000009868	dcaf11	10.2922	7.53573	22.6466	19.8183	37.9925	24.0251	16.1486	14.3898	14.655	28.5404	22.0042	7.75757	14.8011	9.44207	17.0651	9.96881	7.14683	11.4214	18.005	18.5676	24.4501	26.3721	29.9462
ENSDARG00000009870	mapk8b	0.918191	1.60876	1.31422	1.50326	3.16321	2.95765	1.51032	3.15224	2.37454	1.91027	1.65707	1.13432	2.10607	1.87152	2.82133	2.33708	1.56558	1.7218	0.978903	1.28888	2.44616	3.35936	3.08725
ENSDARG00000009871	snrpc	8.43924	14.5254	4.03239	6.43142	7.53823	6.00275	7.06541	12.401	10.0984	10.7191	6.64363	11.7289	7.77847	9.4218	11.4878	12.463	10.6318	9.40753	5.99943	6.01516	11.6265	10.7652	6.63999
ENSDARG00000009874	ENSDARG00000009874	5.80284	15.8136	0.185023	0.071879	0.684757	0.273963	0.302898	3.50785	1.04908	0.240364	0.179483	0.208135	0.700676	0.10543	0.216271	2.50264	7.59298	2.38675	0.886521	0.587366	2.15231	2.2842	1.03282
ENSDARG00000009881	ier5	3.62148	11.1113	12.8829	15.4882	11.6979	12.4324	16.7754	21.1452	18.1534	13.8088	8.19293	11.5362	11.3773	11.7402	19.0321	18.8902	13.0512	12.0201	10.4327	7.80313	10.7044	6.66554	11.2736
ENSDARG00000009885	ENSDARG00000009885	1.07675	1.53794	1.13258	1.83865	1.93633	1.32695	0.486918	1.37467	1.1307	1.6439	1.93858	2.34139	2.80031	0.711621	1.79841	1.05256	1.58969	1.67292	3.3194	2.58571	1.25073	0.674945	1.90126
ENSDARG00000009886	rnf114	4.05118	6.32371	10.9868	9.34827	7.95341	8.1944	8.32786	8.17063	5.69414	9.53759	6.78891	9.63135	9.69201	6.58435	10.9286	4.95755	5.06552	4.58642	7.62875	9.51464	8.19452	6.66044	9.05271
ENSDARG00000009899	ZNF385A	0.129416	0.796185	0.649533	0.414187	1.352	0.45435	0.608751	1.35312	0.864969	1.25185	0.46662	1.0276	0.73306	0.542266	1.32333	0.51021	0.373942	0.879458	0.674708	0.828598	0.673216	0.807337	0.841425
ENSDARG00000009901	SLC38A5	0.080538	0.293686	0.123058	0.203095	1.07668	0.473304	0.142095	0.849939	0.670934	0.183703	0.070334	0.075685	0.765095	0.349677	3.03171	0.50466	0.384371	0.282418	0.161361	0.053922	0.131382	0.153522	0.114163
ENSDARG00000009922	dmbx1a	0.019893	0.018208	0.004976	0.053202	0.005099	0.013036	0.033007	0.028244	0.023995	0	0	0	0.015042	0.0123	0	0.013424	0.010744	0.041636	0.016751	0	0.009332	0.025445	0.022458
ENSDARG00000009930	cadm2a	0.017719	0.193307	0.480928	0.255684	0.762545	0.259494	0.173702	0.753564	0.585936	0.320325	0.299018	0.256841	0.419206	0.375442	0.542322	0.641328	0.2617	0.292712	0.09444	0.158083	0.357885	0.315494	0.676995
ENSDARG00000009939	micu2	18.6212	11.8579	7.94149	11.1322	13.1656	13.7635	13.5734	16.8901	14.0343	18.1977	10.8913	11.6979	16.8334	11.675	31.9341	12.5361	9.41701	13.7687	11.3674	8.42319	17.6015	19.7932	16.839
ENSDARG00000009941	erc1a	0.019325	0.036668	0	0.062502	0	0.00937	0.021763	0.034174	0.022609	0.043112	0.016371	0	0.029317	0.023942	0.018078	0.044016	0.028731	0.026316	0.125324	0	0	0.008999	0.023701
ENSDARG00000009942	cdc6	0.667072	0.087046	0.030593	0.399229	0.108131	0.1121	0.276031	0.331434	0.155368	0.727701	0.132654	0.065267	0.205443	0.155551	0.755709	0.165106	0.145042	0.051578	2.64327	0.051439	0.575922	0.480416	0.048572
ENSDARG00000009949	FNDC4	0.031906	0.023975	0.104471	0.022217	0.159826	0.036511	0.019761	0.454258	0.284138	0.034559	0.0324	0	0.402933	0.09574	0.27916	0.39583	0.11258	0.080888	0.119089	0.007052	0.009807	0.103701	0.075015
ENSDARG00000009950	edf1	98.5763	79.6608	66.7151	102.121	114.624	99.3215	98.011	111.953	111.97	152.755	90.8781	105.55	106.413	87.9161	125.381	80.7697	89.9464	80.8952	99.0584	99.6303	131.781	117.579	113.857
ENSDARG00000009953	med14	1.18839	3.80779	0.65507	0.957897	2.52893	1.70646	0.967924	3.0042	3.25641	2.05419	1.25157	1.31774	1.59999	2.07183	2.61128	3.49769	2.84347	2.45728	2.05388	0.997691	2.74459	2.38515	1.39252
ENSDARG00000009958	cbl	0.369228	1.85421	0.893367	0.722959	1.26409	0.878755	0.704058	2.01294	1.25439	1.06356	0.624043	1.00745	1.15886	1.13972	2.71708	2.01954	0.956385	1.55991	0.915518	0.808617	1.14159	1.24187	0.94459
ENSDARG00000009961	rundc3b	0.110263	0.119992	0.030611	0.024411	0.025843	0.099125	0.009213	0.025468	0.024323	0	0	0	0.018466	0.015586	0.035303	0.765383	0.054454	0.02891	0.025762	0	0	0.036992	0
ENSDARG00000009978	icn	301.948	208.2	439.25	207.991	265.233	177.549	179.601	551.585	110.018	277.54	119.609	150.165	94.5364	197.711	2258.17	228.439	169.931	149.765	115.761	76.7949	51.8994	113.613	137.668
ENSDARG00000009982	fam199x	2.16008	2.72372	2.02678	2.47587	3.84338	4.47975	2.71311	4.37569	4.25196	3.58314	2.40715	2.27286	3.41866	2.69427	4.43352	3.57614	3.28896	3.51205	1.79379	2.17585	3.82418	4.35618	3.31796
ENSDARG00000010002	gna11a	2.13742	10.6824	2.011	2.33245	4.53805	4.34766	2.90925	6.48141	6.18644	3.2684	2.82233	5.27051	4.47958	4.57162	5.22611	7.80495	6.72609	7.60015	3.41396	2.77237	2.88634	4.02733	3.90497
ENSDARG00000010008	vim	0.060132	0.089874	0.171424	0.546823	0.353205	0.334802	0.331517	0.422423	0.532993	0.369836	0.092459	0.318433	0.380521	1.5558	0.756423	0.076789	0.106069	0.178336	0.589621	0.135843	0.449124	0.09781	0.189268
ENSDARG00000010010	trim13	0.571695	3.54395	0.936646	1.26487	1.77993	2.20711	0.845752	2.26213	1.85115	1.88191	1.12362	1.76721	1.83863	1.40236	1.85436	2.668	3.1169	1.92429	1.40144	1.45771	1.48576	1.43621	1.25053
ENSDARG00000010018	qki2	1.37185	1.49698	0.66817	0.595626	1.04702	1.40193	0.279252	3.02788	1.37352	1.04245	0.545749	0.689165	1.60606	1.90918	1.70826	2.3468	1.49678	1.61492	1.0144	0.652756	0.40763	0.97745	1.12079
ENSDARG00000010021	grpel1	53.1976	97.8896	14.0656	61.3457	21.8554	37.3996	23.2715	57.2956	57.794	30.867	40.8642	84.7912	32.0563	38.281	33.6796	73.5735	83.0463	63.6539	25.5215	21.5327	63.7791	55.1013	32.165
ENSDARG00000010023	ENSDARG00000010023	0.022729	0.299901	0.030533	0	0.049732	0.074163	0	0.386691	0.211935	0.104889	0.016433	0.331679	0.039381	0.123392	0.105679	0.231206	0.409981	0.225131	0.198301	0.021372	0.091017	0.061016	0.083886
ENSDARG00000010029	spon1a	0.018317	0.021723	0.008344	0	0.007045	0.01351	0.025142	0.020826	0.01989	0	0.012939	0	0.015612	0.012745	0.025662	0.041726	0.022598	0.036776	0.007022	0	0	0.018645	0.024854
ENSDARG00000010031	SSH1	0.034027	0.033173	0	0.00675	0.01072	0.009135	0.021197	0.03753	0.037117	0.021001	0	0.022603	0.042264	0.028012	0.022778	0.035484	0.052654	0.018654	0.082447	0	0.003288	0.017502	0.025179
ENSDARG00000010032	cmtm7	4.13373	6.0631	3.7361	5.76189	5.54666	6.09389	3.36818	6.60266	6.68863	4.99171	7.75673	4.57711	5.7601	7.58408	8.82386	5.94631	5.29885	5.14984	5.7367	3.80858	5.35406	5.76723	4.64779
ENSDARG00000010035	engase	1.08643	2.38456	0.650893	1.0529	1.64165	1.62254	0.977938	1.90973	1.4362	1.3451	1.17199	0.704923	1.15294	0.937927	2.18492	2.30918	1.23168	2.1769	1.20979	1.12673	1.31044	1.62016	1.11985
ENSDARG00000010042	dnm1a	0.077482	0.141294	0.066666	0.103383	0.05402	0.067709	0.134199	0.178298	0.136747	0.104436	0.065272	0.0562	0.157926	0.124127	0.184049	0.12964	0.11304	0.066796	0.134578	0.161634	0.245542	0.131774	0.0967
ENSDARG00000010047	neu3.2	1.50888	1.63283	0.141602	0.872295	1.26671	0.481857	0.758351	2.57052	1.80217	0.808134	0.847973	1.22629	0.978157	1.85318	6.4305	1.55549	0.504351	0.673053	0.9213	0.460298	0.359811	0.430614	1.06367
ENSDARG00000010051	ufd1l	17.9168	16.2245	17.4066	23.1228	28.1625	25.9544	15.4851	19.2094	22.6872	23.3094	16.9733	15.4795	18.6317	14.0768	24.5591	13.7084	16.6336	14.525	26.0321	13.7102	24.6232	28.205	27.0205
ENSDARG00000010052	ndrg3b	6.27057	13.6497	11.9397	14.1862	19.767	14.4508	13.7969	14.4815	12.297	13.3197	14.425	11.6649	11.4353	13.3761	17.532	7.86777	12.5269	11.1926	12.9966	12.6711	11.4927	14.8926	24.9765
ENSDARG00000010059	ITPKB	0.907532	1.68745	0.822622	0.937176	1.67365	1.3674	1.06199	2.66962	1.79661	1.24517	0.858809	1.87633	1.84776	3.51909	2.79343	1.69713	0.978797	1.25148	0.98561	0.707648	1.0136	1.59193	1.38788
ENSDARG00000010070	adam9	2.16654	7.15615	4.76136	5.69988	6.25393	6.96905	8.91494	6.3303	4.96574	15.3562	3.27201	1.97306	6.7693	7.51053	10.3032	5.1164	5.43565	4.98738	3.21698	6.25279	4.57753	5.01798	5.81174
ENSDARG00000010075	PTCHD3	0.022547	0.536554	0.075302	0.021837	0.057794	0.172234	0.222525	0.26042	0.40251	0.135873	0.074306	0.146236	3.84448	0	0.073686	0.150909	5.5043	0.137925	0.057612	0.85951	0.084617	2.27376	0.193449
ENSDARG00000010078	nup133	2.51341	7.15752	0.983117	1.59542	1.94475	1.59639	1.60273	5.14046	4.02609	2.06234	1.62759	2.63345	2.04824	3.16819	2.71348	6.15466	5.33899	3.65915	2.27654	0.70615	2.634	2.7707	1.74969
ENSDARG00000010083	RBFOX3	0.058225	0.114391	0.053467	0.072267	0.175667	0.117776	0.124973	0.204235	0.096499	0.106031	0.107051	0.018432	0.169555	0.105698	0.095529	0.073195	0.161661	0.136804	0.20516	0.100347	0.058659	0.188049	0.111902
ENSDARG00000010085	p4ha2	1.40609	11.4493	1.15226	1.26794	1.63331	2.3442	1.05334	4.46731	4.08431	1.69423	1.25744	2.12735	2.29946	4.03744	4.08011	8.58515	4.50313	6.29629	7.08794	6.89492	2.24208	4.77208	1.98722
ENSDARG00000010096	slc1a6	0.036391	0.031427	0	0.026433	0.013992	0.008942	0.01567	0.041365	0.039505	0.082237	0	0	0.030956	0.025313	0.029664	0.046048	0.03439	0.062612	0.013948	0.026359	0.03841	0.017976	0.01936
ENSDARG00000010097	f9a	81.922	57.7426	40.5278	49.7559	85.5092	75.0779	74.8663	50.2768	63.3265	59.5175	54.6593	53.5034	63.1866	55.1068	76.3053	73.2898	55.4277	58.8276	50.4064	46.079	79.8801	72.3026	89.3662
ENSDARG00000010098	pank1b	9.19269	16.5576	8.60314	8.48314	17.2956	23.6564	6.16358	17.0331	19.5649	13.8559	10.0002	12.1669	9.48043	6.54337	15.5874	16.441	13.2702	26.7015	13.0781	12.306	15.37	26.8301	11.543
ENSDARG00000010108	bri3bp	1.32141	4.71681	0.917015	2.05676	2.6371	2.55128	1.44904	2.72989	1.68497	2.41735	1.26644	2.29563	1.94479	2.55323	3.39307	4.69707	2.9567	7.21722	1.18174	1.30574	3.34295	3.83899	2.30156
ENSDARG00000010113	ndufb8	247.006	162.889	207.151	376.501	192.747	166.263	219.266	202.224	179.821	239.771	247.764	285.238	193.574	137.841	181.601	173.917	152.85	190.29	183.182	172.024	286.586	234.619	212.327
ENSDARG00000010130	smpdl3b	0.026524	0.087397	0.016106	0.051377	0.013598	0.00869	4.47929	0.0134	0.025595	0	0	0	0.040112	0	0.260232	0.017898	0.080801	0.040564	0.054219	0	0	0.022244	0.04791
ENSDARG00000010132	dacha	0.051963	0.232536	0.036621	0.014602	0.146856	0.087714	0.694563	0.159707	0.021944	0.045429	0.014197	0	0.072866	0.335523	0.218213	0.131876	0.125644	0.100081	0.26197	0.027811	0.3395	0.138733	0.115876
ENSDARG00000010137	ldb1a	3.88561	5.4118	3.26936	3.52311	5.09816	5.41713	4.1377	6.22601	3.2758	5.25216	3.41841	5.19379	6.15075	5.31152	8.47602	5.50102	3.75991	3.4458	2.61508	2.3034	5.75811	5.56275	5.28994
ENSDARG00000010144	plppr3a	0.014771	0.036795	0.013453	0.009916	0.005679	0.010889	0.008099	0.016814	0.048104	0.033378	0	0	0.025129	0.034247	0.036203	0.031944	0.023932	0.008471	0.039632	0.020433	0.01559	0.014589	0.015011
ENSDARG00000010145	tor4aa	0.246336	0.163442	0.121521	0.253454	0.71447	0.428719	0.377013	0.727003	0.583864	0.371074	0.292221	0.349452	0.570364	0.566343	1.08525	0.420714	0.091458	0.517968	1.29509	0.170372	0.440517	0.61645	0.55748
ENSDARG00000010146	cpa2	11.7975	0.318505	1.29867	17.4885	5.29619	6.28273	2.16004	2.06937	5.58363	0.546109	0.529043	0.822863	8.64911	1.21091	14.5141	2.08776	6.85231	18.8299	120.78	24.1821	3.44156	2.22851	1.40772
ENSDARG00000010149	atp5fa1	259.781	298.475	369.684	426.187	296.353	327.359	266.276	296.728	290.474	407.638	365.581	248.095	228.806	199.676	242.173	295.384	237.951	258.706	273.69	339.066	449.11	408.797	324.527
ENSDARG00000010154	vstm4a	0.177834	0.252322	0.15034	0.255769	0.490778	0.171984	0.339649	0.391925	0.191267	0.397867	0.031083	0.107053	0.262092	0.112262	0.46236	0.128556	0.036937	0.041766	0.203867	0.043499	0.048317	0.140955	0.208695
ENSDARG00000010155	abi1a	3.95795	4.66276	3.78547	5.36499	6.22657	9.78268	4.19801	10.0297	9.13649	7.89788	7.81297	10.2832	6.17786	7.12669	9.23399	7.91402	5.00249	5.72143	3.19547	2.8759	4.96499	6.13215	3.05683
ENSDARG00000010160	rps15a	2453.54	1592.21	1153.97	1255.62	1318.26	1237.71	1894.62	2120.16	1784.43	889.017	1283.64	1316.85	1809.99	3545.5	1871.96	1936.55	1429.11	1619.02	962.1	948.051	1442.95	1242.91	1542.88
ENSDARG00000010169	myd88	5.70001	6.99995	3.37367	3.72159	8.86483	8.48788	4.54161	9.97355	9.37834	6.65758	3.79916	5.19227	11.7919	5.45457	17.5815	9.23689	5.27505	5.99906	2.68378	2.97303	6.21914	5.10912	5.71179
ENSDARG00000010181	asap2a	0.299306	0.292608	0.844816	0.372693	0.708181	0.568987	0.47644	0.741078	0.342864	0.802732	0.637425	0.479974	0.916139	0.721117	0.936619	0.526035	0.319755	0.431333	0.625266	0.776553	0.407335	0.424087	0.452006
ENSDARG00000010183	ENSDARG00000010183	0.498697	1.21848	1.17599	1.2026	0.853307	1.3372	1.39151	4.46577	1.71629	0.897087	0.447314	0.182608	0.802373	1.224	2.64622	7.97542	0.661587	0.405965	4.92019	0.533798	1.31382	0.783091	1.54307
ENSDARG00000010186	myo3a	0.974206	6.12283	1.3352	2.60835	0.25433	0.607127	0.104971	2.60572	1.66658	6.79476	2.402	3.55328	0.26939	0.103158	0.057859	3.56776	5.67834	0.906928	1.95814	2.41377	0.524321	0.123932	0.326842
ENSDARG00000010192	pax3a	0.064227	0.151129	0.06825	0.124436	0.149272	0.213338	0.037572	0.171741	0.099187	0.30971	0.145177	0.083333	0.155443	0.18272	0.203951	0.08961	0.156002	0.12772	0.144452	0.142625	0.156712	0.147113	0.116039
ENSDARG00000010194	eif4bb	66.5398	94.6204	54.1224	74.7081	55.9862	61.8386	53.4616	59.1675	68.6052	75.447	48.626	88.9508	57.6168	51.8017	41.0556	74.9099	80.4192	65.4379	55.2513	53.2475	65.7758	53.9039	41.7955
ENSDARG00000010207	smad3b	1.37176	0.953651	1.97927	2.01797	1.73446	1.57487	1.31966	2.49124	2.2743	1.98913	1.15579	2.40843	1.85629	1.44423	2.52345	1.68041	1.16993	2.00062	1.03318	1.57285	1.32585	2.02205	1.39737
ENSDARG00000010231	ppm1na	0.012571	0.027615	0.004557	0.04379	0.012757	0.016477	0.013785	0.035133	0.024261	0	0	0.081532	0.023763	0.023212	0	0.046654	0.073746	0.038449	0	0	0.005897	0.026355	0.022706
ENSDARG00000010238	rbm22	5.02391	11.8041	3.99992	6.08483	5.99237	5.47338	3.80434	8.18739	7.54316	7.044	4.84963	7.1074	4.944	5.26998	6.73057	8.20428	9.78544	8.00693	6.13524	3.92287	4.95174	6.8925	4.6537
ENSDARG00000010244	rpl22l1	610.955	603.036	686.847	879.082	559.123	556.072	214.23	724.412	754.238	692.934	709.326	1042.58	799.077	1989.57	746.172	340.673	688.729	502.817	629.308	607.16	695.396	549.183	624.041
ENSDARG00000010246	prmt1	45.3691	161.028	16.0274	28.183	24.9128	28.4398	18.2188	96.0475	93.3464	25.9903	53.3378	69.3154	41.5357	114.586	38.216	108.191	145.971	68.3342	19.1048	8.74531	58.9733	27.9709	31.5985
ENSDARG00000010248	wdr54	0.869595	0.278924	0.140189	0.178874	0.316518	0.136155	0.084488	0.961852	0.445558	0.347814	0.315206	0.524077	0.768097	0.642373	1.06707	0.568624	0.124691	0.09289	1.21521	0.141949	0.454871	0.600437	0.458709
ENSDARG00000010250	nqo1	72.7586	47.2955	24.5157	85.1075	30.5725	49.4634	33.8841	35.2743	36.1703	63.9694	34.5428	12.4544	40.1141	3.72934	23.6188	64.9802	59.5579	64.9393	61.756	48.7107	60.2479	40.8111	66.7117
ENSDARG00000010252	ENSDARG00000010252	0.244443	0.467667	0.620807	0.200138	0.841455	0.705276	0.55354	2.37884	1.13956	0.754184	0.271035	0.324681	1.703	1.24351	2.80038	1.07008	0.475347	0.345343	0.377352	0.254117	0.357723	0.543731	0.519392
ENSDARG00000010255	bin2b	0.52824	1.16942	0.857651	0.407931	1.17253	1.04854	0.405002	4.53084	1.93162	2.30312	0.623545	0.246633	2.98054	2.28024	5.75029	1.38085	0.997299	0.898419	1.023	0.640483	0.421868	0.781868	0.818639
ENSDARG00000010266	igf2bp3	0.277546	1.83251	0.06631	0.035228	0.622902	0.576397	0.436502	0.498067	0.421198	0.109599	0.068499	0.133425	0.335819	1.40123	0.371204	1.34703	0.437616	0.584101	0.181237	0.400048	0.518871	0.547239	0.191457
ENSDARG00000010267	dpydb	76.8436	125.399	92.3335	77.4817	70.3178	117.795	68.2366	92.7015	109.446	104.682	74.3838	46.2687	50.361	23.4957	49.7206	130.366	61.1941	82.9243	91.4722	96.5372	96.4289	96.0766	77.0017
ENSDARG00000010270	fezf1	0.028989	0.015954	0	0	0.022292	0	0	0.02624	0.02098	0	0	0	0	0.006721	0	0.007335	0.023485	0.041521	0.022221	0	0.010199	0.018233	0.019635
ENSDARG00000010276	ptgs2b	0.097183	0.064709	0.093725	0	0.140671	0.089904	0.10657	1.02202	0.306159	0.258372	0.064593	0	0.330675	0.49468	0.952805	0.162016	0.092626	0.111466	0.026293	0.042178	0.120678	0.04998	0.069699
ENSDARG00000010279	scamp2	16.1816	22.0257	7.79583	13.4592	20.4256	19.1307	19.8124	25.8833	16.6591	13.6124	8.42799	13.3347	16.2318	12.8955	28.2998	23.3356	25.1624	25.2858	9.32114	9.53694	25.1831	27.1094	21.1401
ENSDARG00000010280	clasp1a	1.94032	2.34811	1.58607	1.86246	5.52375	3.78342	3.37994	5.51939	3.49214	4.82757	3.12614	2.44209	4.97769	3.90708	5.71355	2.89059	2.25014	2.70156	2.38404	2.19663	3.6869	4.24925	4.48289
ENSDARG00000010281	xpo4	2.0122	7.80449	0.984425	1.30991	1.9605	2.48053	1.37143	2.78034	3.10609	1.59105	1.08746	2.40335	1.72621	3.71195	2.51193	4.53477	4.62876	3.15553	2.15566	0.896701	1.45662	2.0518	1.75101
ENSDARG00000010294	FMOD	0.015712	0	0	0	0.024165	0	0	0.023813	0.045277	0	0	0	0.017821	0	0	0.015904	0	0	0	0	0	0.009882	0
ENSDARG00000010296	ENSDARG00000010296	0.202034	0.343084	0.284519	0.146749	0.56766	0.511732	0.144867	0.222213	0.231702	0	0.235967	0	0.169157	0.157826	0.077046	0.240304	0.321078	0.26295	1.28182	0.745312	0.377285	0.954027	0.410547
ENSDARG00000010300	traf3ip1	0.225029	0.290883	0.358051	0.519406	0.519329	0.309648	0.832478	0.505559	0.335429	0.299249	0.443422	0.064414	0.451412	0.444626	0.772262	0.535642	0.262226	0.283036	3.56049	0.329747	0.416508	0.824386	0.758892
ENSDARG00000010301	b4galt6	1.1159	3.40223	0.883804	1.38946	2.82413	2.99037	1.30463	5.01961	3.2252	1.40398	0.758641	0.890422	4.42431	4.37922	5.79712	3.02631	3.80141	3.24258	2.35053	1.0213	2.55482	2.75629	2.40264
ENSDARG00000010312	cp	2161.77	951.556	790.133	546.469	1414.25	1226.1	1403.04	871.261	1087.6	1053.01	1740.16	584.321	1186.94	1513.03	2270.29	1039.2	834.408	893.87	597.607	534.174	1358.88	1714.9	962.81
ENSDARG00000010316	qars1	12.2346	36.1228	6.33059	16.2333	6.87463	15.1045	7.14798	30.7854	24.9516	21.8284	17.0411	30.6286	10.1862	11.8986	14.5823	26.7886	26.3223	23.9476	7.33587	9.8197	14.9602	12.1584	2.83454
ENSDARG00000010317	gpr183a	0.341119	0.410915	1.52345	0.654125	0.507701	0.421818	0.325801	4.92972	2.03872	1.69093	0.83925	0.642316	2.44619	1.94928	4.91813	0.824203	0.802323	0.479602	0.404879	0.568316	0.23229	0.387579	0.670807
ENSDARG00000010318	srpx	0.112854	0.569685	0.299215	0.323446	0.399492	0.938121	0.31271	0.252009	0.093996	1.24506	0.480798	0.462159	0.166745	0.535688	1.14318	0.406595	0.347038	0.390564	0.17067	0.043812	0.167732	0.058302	0.446317
ENSDARG00000010331	ENSDARG00000010331	0.202358	0.143512	0.125824	0.286687	0.349032	0.187842	0.086562	0.290572	0.053666	0.267577	0.153299	0.095995	0.246211	0.210483	0.331681	0.159799	0.173743	0.158444	0.529459	0.163804	0.291615	0.335132	0.320809
ENSDARG00000010332	zgc:56231	0.050611	0.04403	0.005423	0.0173	0.018315	0.102418	0.016323	0.076433	0.230551	0.080732	0.029433	0.028963	0.047724	0.093879	0.083395	0.210936	0.057892	0.071701	0.063899	0.016474	0.020952	0.039336	0.028231
ENSDARG00000010347	acer1	0.02987	0.043738	0	0	0.030626	0.009787	0.021837	0.046577	0.057647	0	0.042188	0	0.1581	0.027703	0.069727	0.060468	0.032265	0.01142	0.183174	0	0.014012	0.037228	0.040465
ENSDARG00000010350	C1QL3	0.76145	0.705641	0.628534	0.553089	0.841708	0.163722	0.547968	0.486864	0.206655	0	0.705771	0	0.296875	1.01518	0.433261	0.915236	0.385553	0.927422	0.291158	0.351131	0.401854	0.478927	1.25718
ENSDARG00000010376	slc5a3a	0.037328	0.032794	0.020397	0	0.01148	0.029349	0.008188	0.248641	0.07905	0	0	0	0.076198	0.013846	0.08364	0.068	0.04838	0.034247	0.011444	0.013769	0.010505	0.00939	0
ENSDARG00000010381	rnf2	25.859	42.0767	44.8972	54.033	30.6948	25.975	23.8475	48.9562	50.8848	37.7267	41.5493	38.422	26.7756	25.3787	30.7369	34.9823	31.799	23.401	38.107	39.6173	22.542	26.3174	28.509
ENSDARG00000010384	lpar5a	0.364139	1.18372	1.23617	0.695862	1.24316	0.833746	0.536215	4.78241	2.31112	1.08246	0.366459	0.485424	2.50138	2.19352	4.29093	1.97976	1.00249	0.709647	0.443676	0.570621	0.154485	0.671598	0.757054
ENSDARG00000010385	septin4a	0.055632	0.026692	0.014925	0.071413	0.025201	0.040265	0.035938	0.062087	0.084609	0.074059	0	0	0.086236	0.053191	0.068843	0.016586	0.013275	0	0.590354	0	0.023061	0.020628	0.055495
ENSDARG00000010400	lrrfip2	4.25999	10.3607	2.91009	4.36686	4.57233	4.49252	3.98552	8.64102	10.3105	6.24616	3.77219	7.46215	4.82646	4.91068	7.01125	9.71909	8.57733	8.53608	5.06209	3.79402	6.05986	6.14185	5.05902
ENSDARG00000010407	PPP4R4	0.051053	0.023769	0.031453	0.038403	0.033193	0.064498	0.004927	0.228529	0.098042	0.234108	0.019038	0.461932	0.055122	0.075404	0.102777	0.04806	0.100963	0.04456	1.80919	0.103505	0.032767	0.029864	0.018817
ENSDARG00000010408	ENSDARG00000010408	0.088482	0.152949	0.374815	0.097318	0.599763	0.343336	0.25712	1.89826	0.81331	0.497405	0.26695	0.279308	1.04472	0.714498	2.21161	0.646553	0.08916	0.20904	0.253086	0.110326	0.291644	0.480434	0.320296
ENSDARG00000010411	epn1a	13.7851	30.0342	17.2206	19.0695	34.4303	30.7666	26.9302	33.9777	28.7936	23.9566	22.5352	16.6295	27.7106	25.1883	32.945	26.1495	27.7487	27.8697	16.0853	19.0218	26.4655	26.2445	28.5055
ENSDARG00000010415	sirt4	2.80748	5.08012	1.36239	1.62672	3.17327	5.32767	2.2898	4.02466	3.49348	2.6779	2.80941	2.14621	3.80512	2.33676	3.87014	3.13008	3.23827	5.46686	1.99657	2.84797	3.92313	3.98942	3.79982
ENSDARG00000010420	ndrg1b	0	0.018951	0.007858	0.050133	0.106148	0.042413	0.056764	0.039227	0.199803	0.077985	0.02437	0.083933	0.068496	0.184035	0.169169	0.05231	0.014033	0.099195	0.264531	0.04774	0	0.085024	0.023375
ENSDARG00000010423	npsn	0.290504	0.431231	0.351053	1.65553	0.766104	0.737429	0.47125	0.451626	2.59978	3.76235	0.529152	1.25325	1.81532	29.5962	18.8741	0.458488	0.536018	2.37143	1.93649	0.968665	1.1645	0.474967	1.70505
ENSDARG00000010425	scara5	0.145193	0.046182	0.039027	0.172382	0.084133	0.021175	0.211594	0.084152	0.240733	0.406451	0.123965	0.41679	0.031461	0.043781	0.22813	0.102125	0.058497	0.182969	1.46168	0.050477	0.169964	0.814	0.9289
ENSDARG00000010432	eaf2	6.33512	18.7112	4.50787	6.15328	13.0546	17.607	10.0264	12.5287	8.44948	6.76222	4.23927	12.8589	15.6038	14.2116	16.1259	16.5458	17.5102	14.7423	7.94281	6.57052	13.041	10.7919	7.50881
ENSDARG00000010434	clu	1.71757	0.281707	0.086781	1.21786	0.94886	0.791244	2.35687	0.996638	1.84727	0.168901	0.542342	3.27254	1.38153	0.562553	5.84027	0.292286	0.888178	0.787596	7.2203	1.1193	0.292545	0.114402	0.340715
ENSDARG00000010437	tent5c	0.058478	0.234823	0.220664	0.097088	0.886061	0.303817	0.367268	0.341866	1.00363	0.151028	0.117991	0.406366	0.530605	8.97983	0.760541	0.23959	0.284253	0.228482	5.39195	0.061637	0.164594	0.541201	0.874747
ENSDARG00000010442	rnf11a	7.1998	1.92944	13.8544	15.7462	15.917	12.2313	8.85186	7.80915	10.1036	16.0008	13.6937	6.64424	9.19818	6.90024	9.78952	3.63345	2.34409	2.89488	12.2338	10.6014	12.147	13.8025	14.7268
ENSDARG00000010445	trabd	12.7022	41.7924	9.71191	10.566	17.354	15.0468	10.7049	20.0119	20.9293	9.38829	9.99846	13.2483	19.7578	16.1784	14.4115	36.3129	27.8429	22.7587	10.3953	10.2934	8.6834	10.9741	11.8638
ENSDARG00000010454	guca1a	0.025597	0.042171	0.005829	0.018593	0.039367	0.03774	0.133331	0.111044	0.059309	0.057845	0	0	0.014516	0.053416	0.167487	0.025909	0.041475	0.036699	0.019622	0	0.090059	0.0483	0.034681
ENSDARG00000010472	atp1a2a	0.044672	0.054619	0.085367	0.03175	0.110885	0.101011	0.067926	0.039844	0.063993	0.032927	0.020579	0	0.005203	0.013486	0.029292	0.06857	0.066053	0.067484	0.044212	0.00878	0.035884	0.031846	0.019704
ENSDARG00000010477	p2rx3a	0.075081	0.099673	0.079184	0.068887	0.018232	0.097103	0.008667	0.302447	0.125835	0.03572	0.005581	0.038444	0.125494	0.04398	0.204782	0.062444	0.11525	0.086115	0.357435	0.043733	0.022245	0.03743	0.021413
ENSDARG00000010478	hsp90aa1.1	0.418543	0.96532	0.02132	1.06493	0.695243	0.054736	0.074752	0.773812	0.630273	0.126751	0.041825	0.072919	0.101875	4.72781	0.712232	0.068244	0.091153	0.518467	1.40367	0.05137	0.036108	0.058328	0.048202
ENSDARG00000010481	bzw1a	39.0888	86.7697	11.3601	17.7676	30.3437	27.8771	24.7678	61.7234	73.0278	21.2504	17.6569	42.0372	37.036	48.1107	41.5636	62.4471	79.0318	50.7956	19.02	14.0087	38.9082	40.8848	29.5854
ENSDARG00000010482	prg4a	0.077274	0.04326	0.168917	0.044902	0.281184	0.075952	0.066617	0.14936	0.7948	0	0.021828	0	0.026293	0.014333	0.032468	0.086035	0.033167	0.062048	0.402782	0.028506	0.114302	0.043741	0.041423
ENSDARG00000010487	sae1	6.78513	5.85607	0.44144	1.72106	1.29198	1.05602	2.12587	6.63465	6.54502	3.11532	3.40738	5.44849	1.73459	2.06615	5.51799	7.28206	2.15361	3.9159	2.67488	0.8145	4.33492	2.77058	0.700328
ENSDARG00000010514	CXCR5	0.039574	0.04897	0	0	0.068571	0.058432	0	0.315347	0.10756	0	0	0.144587	0	0.137839	0.14571	0.030041	0.024119	0.017046	0	0	0	0.018695	0.040267
ENSDARG00000010515	DVL1	0.677653	1.40771	1.34967	1.15508	2.59854	2.03375	2.06088	1.73913	1.88327	1.30677	1.0592	0.966922	1.62944	1.96929	2.13869	1.92468	0.933393	2.0832	1.19287	1.34995	2.25068	2.80169	3.40276
ENSDARG00000010516	rpl21	888.617	1388.57	1230.28	1040.16	929.99	1246.27	1341.36	1331.63	1438.51	987.056	1242.98	1111.3	1108	2027.78	855.041	1328.76	1202.1	1336.09	1109.06	1215.67	1039.94	840.805	942.197
ENSDARG00000010519	per3	3.72284	6.21332	11.1694	5.06174	11.2195	6.30609	5.09355	12.4064	8.06951	12.2705	10.9653	5.07365	6.84818	4.12323	10.3725	7.36519	6.79158	8.39226	3.68992	3.89737	9.1096	5.0872	7.43594
ENSDARG00000010524	ENSDARG00000010524	1.41495	3.74626	1.57495	1.95117	3.74914	3.31081	2.33684	3.48881	3.29114	3.34588	2.47207	2.05775	2.38644	2.04018	3.51351	3.55939	2.71601	3.04463	2.37529	2.87732	3.37855	4.24274	3.67372
ENSDARG00000010531	scamp4	2.99212	2.60098	0.853516	2.35468	2.21234	1.51319	1.06961	5.16483	2.98498	1.36355	1.5366	2.19617	3.99023	3.63195	8.75371	3.60386	0.875523	1.86273	1.58865	0.743244	1.53536	4.02698	2.46176
ENSDARG00000010553	mmgt1	6.85852	32.6244	4.30789	4.45752	13.8237	14.5066	9.35872	19.2212	15.9627	7.72217	5.22911	18.6786	15.3526	19.3296	18.052	20.0198	27.5292	18.2286	7.09051	5.62388	17.3566	14.5232	12.4216
ENSDARG00000010555	pdha1b	0.221698	0.347167	0.008213	0	0.01859	0.017815	0.019875	0.100169	0.119953	0	0.120333	0	0.034261	0.067002	0.016924	0.224309	0.019578	0.072394	0.761989	0.033264	1.83786	0.368783	0.040922
ENSDARG00000010556	ENSDARG00000010556	0.039379	0.04918	0.032628	0.10408	0.192832	0.184854	0.147886	0.244343	0.337031	0.404759	0.025297	0	0.162564	0.431909	1.35467	0.063453	0.058042	0.143783	0.068649	0.033038	0.075621	0.112662	0.121425
ENSDARG00000010563	spopla	2.78338	4.39403	1.69048	2.53413	3.67103	2.84919	2.53171	3.14211	3.18826	2.48447	1.90719	3.14344	3.41977	2.98491	4.53326	3.68235	4.28254	3.53248	2.92724	1.7108	3.60287	4.19004	3.39032
ENSDARG00000010565	aqp4	14.1813	12.5509	8.91441	5.31964	19.462	14.4683	17.5455	14.7007	13.4501	11.1337	11.1431	11.3351	16.8962	9.27782	16.1389	15.3526	9.78985	11.2116	9.77337	9.57896	12.3213	11.8858	14.2957
ENSDARG00000010571	ezh2	0.634718	2.30587	0.40366	0.327362	3.11965	3.5882	2.21872	1.77595	1.16879	0.645031	0.39784	1.13268	1.71668	1.89151	2.16702	2.12959	2.59452	1.78339	1.77343	0.498786	2.98341	1.53063	1.05313
ENSDARG00000010572	slc25a25a	58.8905	191.167	38.152	19.8314	341.044	243.244	243.05	38.6332	43.0459	7.44615	0.63608	34.0124	234.658	137.526	180.929	116.914	276.598	325.978	19.5083	11.5921	227.073	258.087	229.598
ENSDARG00000010583	pard3ab	1.96909	5.71601	3.21301	2.81154	4.67121	4.09025	3.24586	3.88764	3.21412	3.61969	2.09938	2.07971	2.74013	2.21408	3.46767	5.39284	4.79331	4.07757	3.74156	3.85713	3.89431	3.42204	4.63819
ENSDARG00000010586	tex9	0.027636	0.030424	0.009308	0.148455	0.047149	0.010044	0.14568	0.125657	0	0.092373	0.039033	0	0.01159	0	0.10019	0.041374	0.033116	0.035163	2.5852	0	0	0.05142	0.072324
ENSDARG00000010591	foxn4	0.046763	0.015273	0.014397	0.222599	0	0.010403	0.005778	0.067124	0.030557	0	0.051151	0.126979	0	0.028008	0	0.021332	0.059759	0.031496	0.528457	0	0.018369	0.019883	0
ENSDARG00000010596	slc7a6os	8.38846	14.1435	9.90232	10.8648	8.41006	8.7656	7.62512	11.5637	10.0836	11.5838	9.47455	9.40152	7.63668	8.68284	7.89398	12.1484	11.326	9.23997	10.6124	9.92008	10.4828	9.35509	9.09283
ENSDARG00000010601	mtmr10	1.27268	0.347736	0.600086	1.19052	1.08508	0.951113	0.91011	1.20181	0.79253	0.920071	0.836814	0.228517	1.10195	1.09638	2.56808	0.545828	0.477439	0.655051	0.460141	0.5542	1.67139	1.20148	1.27304
ENSDARG00000010602	zgc:112294	0.014696	0.0278	0	0.098524	0	0.016665	0	0.022274	0.024542	0	0	0	0.016669	0.01363	0	0.023453	0.023812	0.019447	0.022531	0.046912	0.041365	0.018487	0
ENSDARG00000010603	kctd9b	0.678275	0.633642	0.674363	1.00573	0.946777	0.878948	0.558835	1.332	0.848978	1.21682	0.556802	0.374177	1.01136	0.820443	2.57224	0.676192	0.669922	0.573482	0.678096	0.611532	1.24494	0.876918	0.638319
ENSDARG00000010610	sarm1	0.57711	0.065308	0.366364	0.73169	0.688537	0.574322	0.395054	0.355551	0.392716	0.56909	0.607622	0.544437	0.733899	0.515784	0.808303	0.131462	0.089714	0.254301	1.17969	0.419349	1.14198	1.3451	0.838654
ENSDARG00000010619	themis	0.143484	0.269088	0.490088	0.156332	0.340693	0.552379	0.531033	1.89375	0.528167	0.702537	0.059108	0.465303	1.01901	0.532303	1.29944	0.65353	0.40685	0.20566	0.073325	0.242607	0.159861	0.180493	0.202463
ENSDARG00000010625	clic2	9.63301	14.491	15.1081	9.79426	23.0724	15.6015	9.26598	37.9427	33.3476	20.2806	7.48856	16.289	39.8417	26.6371	61.1128	20.7661	13.6007	14.5952	7.64942	5.80615	10.1637	13.234	11.3713
ENSDARG00000010630	hoxb6a	0.196223	0.274292	0.633666	0.621944	0.905343	0.508477	0.293422	0.6759	0.645505	0.322493	0.52909	0.694176	0.586738	0.876856	1.42412	0.244156	0.491429	0.572881	0.519613	0.329037	0.778241	0.807824	0.531643
ENSDARG00000010641	slc20a1b	51.3387	240.38	21.2148	22.9225	138.901	139.117	70.6731	124.588	140.723	18.9021	22.9632	57.72	72.6269	112.517	63.208	236.208	173.323	187.338	24.4911	29.2995	74.3517	76.8817	93.945
ENSDARG00000010654	ARHGAP42	0.314013	0.604307	0.542061	0.309935	1.24662	0.62907	0.527776	2.76046	1.4384	0.823575	0.681954	0.600826	1.50281	0.66544	2.10442	1.85195	0.56401	0.488346	0.327082	0.207119	0.400697	1.05936	0.583601
ENSDARG00000010655	ppm1kb	3.48091	3.71918	4.10712	5.54202	5.35098	5.59082	3.15949	10.6571	14.2327	9.61281	9.65142	4.61719	4.69221	3.85945	4.84048	4.47739	3.71913	4.79645	6.97384	3.66937	6.18109	5.30768	3.97066
ENSDARG00000010658	insig1	4.85919	5.92783	2.56556	7.06915	4.66832	1.01344	2.18963	9.10452	5.4548	5.0377	8.89767	26.3201	9.2652	8.13826	27.6152	13.1999	6.08479	15.6628	8.12228	4.59422	7.6588	4.12357	1.91803
ENSDARG00000010662	fbxo36a	0.038715	0.063784	0.052895	0.056243	0.061515	0	0.021227	0.044008	0	0	0	0	0.021956	0.071809	0.081337	0.176342	0.031365	0.066608	3.2645	0	0.299669	0.073052	0
ENSDARG00000010673	trim16	2.60989	3.32293	3.88717	4.23637	3.37897	3.38332	2.23409	3.29067	2.52488	5.53677	4.4096	4.53406	3.36793	2.76022	3.49334	3.25809	4.36451	2.92007	4.28701	4.71579	5.72496	6.69419	5.05987
ENSDARG00000010680	gngt2a	0.07598	0.041725	0	0	0	0.037341	0.124979	0	0	0	0	0	0.086177	0.070469	0.159628	0.038453	0.108425	0	0.116485	0	0	0.023895	0
ENSDARG00000010681	ENSDARG00000010681	0.897511	1.39709	0.796496	0.887159	2.4952	1.70145	1.07766	2.50657	1.75054	1.70215	1.19504	0.679329	1.50985	1.45898	2.36056	2.00354	1.64729	1.71879	1.42515	1.90298	1.58476	1.944	1.6463
ENSDARG00000010700	il17d	0.044693	0	0.030867	0.098461	0.156356	0	0.075487	0.090858	0	0	0	0	0	0	0.047464	0.114696	0	0.041441	0	0	0	0	0
ENSDARG00000010701	crygs4	0	0	0.253078	0.089699	0.094961	0.242761	0.304691	0.023395	0	0	0.043604	0	0	0.031593	0.129721	0.068957	0.100045	0	0.104445	0	0.21724	0	0
ENSDARG00000010710	msi1b	0.061601	0.075572	0	0.019886	0.093372	0.135705	0.108875	0.084593	0.089164	0	0	0	0.047406	0.100604	0.076692	0.041568	0.044361	0.047103	0.241347	0.02525	0.236181	0.070692	0.067089
ENSDARG00000010712	npffr1l3	0.389393	0.134835	0.234111	0.251065	0.22314	0.076816	0.063845	0.119809	0.053242	0	0	0	0.15741	0.018346	0.040343	0.202215	0.128589	0.191486	0.367993	0	0.020686	0.723788	0.407706
ENSDARG00000010717	chchd10	117.368	171.463	72.6886	126.012	102.858	130.911	75.8459	175.161	175.463	128.811	140.793	150.711	43.6601	44.6643	60.8497	121.169	137.049	111.814	111.342	103.674	179.426	153.691	86.6588
ENSDARG00000010721	septin6	16.6007	27.6599	16.6788	20.4615	25.6168	22.308	19.5105	46.3275	39.1772	30.5636	18.4127	26.6572	37.4446	25.8382	52.6867	31.9908	20.5739	25.5556	16.1484	15.9931	24.8379	27.1787	22.7217
ENSDARG00000010727	ttyh2l	0.067452	0.033699	0.066168	0.030147	0.087847	0.045944	0.045472	0.716069	0.227269	0.468953	0.022252	0.050472	0.316832	0.115564	1.50416	0.162721	0.016831	0.101236	0.055686	0	0	0.049066	0.071709
ENSDARG00000010728	scin	0.290162	0.549019	0.834942	0.517328	0.932301	0.938786	6.1878	2.99795	1.26953	0.774934	0.409821	1.09066	2.58039	1.98736	6.65968	1.38705	0.709154	0.505299	0.371117	0.340597	0.163071	0.708919	0.553927
ENSDARG00000010729	ENSDARG00000010729	0.947885	1.16873	0.346153	0.47618	0.589517	3.70745	0.359444	2.31815	2.1419	0.987641	0.234833	0.577698	3.89822	0.817295	4.76394	1.07707	2.08593	0.291504	0.233055	0.297923	0.207329	0.476563	0.778689
ENSDARG00000010732	xrcc4	2.47409	1.56638	1.29421	2.70132	1.78757	1.66595	2.03932	2.05226	1.26173	2.26255	0.949715	1.62611	1.20654	1.28389	3.0196	1.4501	0.904758	1.15427	2.38019	0.736457	2.8771	2.35839	2.07546
ENSDARG00000010738	zgc:101716	3.00824	3.3119	0.527788	0.61221	1.31651	1.3042	0.98202	3.31892	1.65772	0.357126	0.965083	2.56242	1.87461	3.03778	3.34569	2.56877	1.5577	1.63134	1.4791	0.388549	1.00082	1.32508	1.27837
ENSDARG00000010745	dnaja2b	27.6767	23.5067	8.60352	1.33477	21.3295	1.9822	1.57276	6.08928	4.83445	3.59559	2.41342	1.58886	5.72034	2.00608	9.47589	44.7902	17.2303	3.40611	3.86585	3.49288	13.0257	9.94428	7.12996
ENSDARG00000010752	acsl4b	0.995622	3.55351	0.465582	0.556571	0.664031	0.511012	0.227221	1.81893	6.71324	0.739905	0.258801	0.678414	1.04314	0.72664	1.92281	2.83038	2.56231	0.64028	1.08048	0.484021	0.773034	0.420449	0.305248
ENSDARG00000010756	nod2	0.253738	0.703106	0.427648	0.403905	1.17202	0.685806	0.66286	2.54577	1.57044	0.81016	0.669856	1.14049	2.34498	2.43692	2.81181	1.24469	0.443295	0.593998	0.480928	0.363101	0.910607	0.75368	0.550823
ENSDARG00000010758	ENSDARG00000010758	0.037082	0.017897	0.005629	0.017957	0.047525	0.02399	0.077432	0.028101	0.009035	0	0	0	0	0.141216	0.017312	0.038485	0.060083	0.037382	0.028425	0.020038	0	0.013665	0.008371
ENSDARG00000010764	dhrs12la	0.029938	0.05621	0	0.012391	0.039354	0.016768	0.088869	0.032316	0.030869	0	0.024094	0	0.009674	0.023733	0.029867	0.043168	0.020731	0.063576	0.130768	0.007867	0.030017	0.037553	0.034665
ENSDARG00000010767	EPHA4	0.259893	0.143331	0.10757	0.412691	0.614076	0.619698	0.635284	1.06787	0.810829	0.649182	1.09099	0.248424	1.74316	0.171683	1.38365	0.662421	0.168039	0.499405	0.234887	0.067707	0.089841	0.218829	0.097169
ENSDARG00000010770	sox19a	0.006866	0.036487	0.031681	0	0	0.013497	0.007529	0.062436	0.050346	0	0	0	0.031149	0.025472	0.038466	0.055598	0.045442	0.023625	0.052631	0	0.028988	0.017352	0.009301
ENSDARG00000010773	PNPLA6	10.861	24.0647	9.56272	10.8354	12.1708	14.845	7.09802	17.9025	20.5214	15.528	17.7332	9.08843	13.4551	13.1642	12.6312	19.5383	11.3166	24.2609	14.5643	13.8683	18.8627	16.4804	15.4436
ENSDARG00000010779	tlk2	1.64635	3.31163	1.41302	2.22731	2.50124	2.43363	1.76631	2.88633	2.75091	2.55725	2.06928	2.26527	1.99131	2.66624	2.85042	3.23807	2.75075	2.34465	2.2803	1.75548	2.80804	3.0869	2.3245
ENSDARG00000010782	ppt2a.2	0	0.060367	0	0	0	0	0	0.561072	0.491051	0	0	0	0.507351	0.351431	0.5807	0.216745	0	0	0.270988	0.136018	0	0	0
ENSDARG00000010784	ppp1r12a	1.18013	3.00467	1.07897	1.27505	1.79086	1.75359	1.33127	2.49531	2.08414	1.27043	0.7292	1.2836	1.16139	1.25296	2.12104	2.21515	1.81744	1.87398	1.27963	0.920573	1.62858	1.49195	0.955866
ENSDARG00000010785	THBS1	0.2086	0.716797	1.12062	0.789694	1.54144	0.701388	0.492872	1.35539	1.8332	0.448062	0.136335	0.076142	0.54453	0.752297	0.774195	0.669901	1.04902	0.681537	1.43353	0.569373	0.923839	0.354981	0.479405
ENSDARG00000010789	homer3b	1.07235	1.40561	0.369248	0.911831	2.22114	1.66085	0.993342	2.24715	2.55693	1.68084	1.2065	2.25369	2.63193	3.17107	2.75212	1.60216	1.38162	1.70609	1.24857	0.831877	1.67592	1.70101	1.53498
ENSDARG00000010791	dla	0.017319	0.036549	0.007887	0.010252	0.022197	0.028384	0.015826	0.021391	0.025069	0	0.004984	0.034328	0.019638	0.01874	0.004942	0.046746	0.045739	0.023176	0.010819	0.006509	0.010945	0.014573	0.02868
ENSDARG00000010792	cdc25b	0.279574	0.243043	0.138835	0.867674	0.26284	0.245164	0.131694	1.0245	0.294173	0.208761	0.176143	0.089873	0.450542	0.526924	1.23565	0.243113	0.116434	0.174829	1.34546	0.085199	0.409528	0.566535	0.475556
[truncated: 30,695 more rows]

## Sheet: Figure 5D
Accession	Description	P-value	Test	Adjusted P-value (BH)	Abundances (Normalized): F1: Sample, Control, 1	Abundances (Normalized): F2: Sample, Control, 2	Abundances (Normalized): F3: Sample, Control, 3	Abundances (Normalized): F4: Sample, Mutant, 1	Abundances (Normalized): F5: Sample, Mutant, 2	Abundances (Normalized): F6: Sample, Mutant, 3	log2(Fold Change)
[truncated: 146 more rows]

[truncated: 21 more sheets: Figure 6, Supp 4A, Supp 4B, Supp 4C 3dpf, Supp 4C 4dpf, Supp 4C 5dpf, Supp 4C 6dpf, Supp 4D 10dpf, Supp 4D 16dpf, Supp 4D 20 dpf, Supp 4E 3dpf, Supp 4E 5dpf, Supp 4E 4dpf, Supp 4E 6dpf, Supp 5A & B c830, Supp 5A & B c865, Supp 5C, Supp 5E, Supp 5G, Supp 5H …]
